# Supplementary material for: Regulated localization of transposable element RNA during influenza A virus infection
Source: EMBO Rep. 2025 Jun 16;26(14):3506–28. doi: 10.1038/s44319-025-00498-2 (PMC12287459; doi:10.1038/s44319-025-00498-2)
Supplement: Supplementary file 2 — Dataset EV1 [file 44319_2025_498_MOESM2_ESM.xlsx]

## Sheet: Info
	Dataset EV1
	Experimental set-up
	A549-ACE2/TMPRSS2 cells were infected with IAV wt or IAV ΔNS1 [MOI 5 PFU/cell] for 8hpi or 16hpi
	Cells were separated into nuclear and cytosolic fractions, RNA was extracted from fractions, libraries were created in a stranded manner and subjected to RNA sequencing followed by bioinformatic analysis
	3 independent replicates
	Tab DEGs Differentially-expressed human genes (DEGs) (all conditions/fractions)
	HGNC_symbol gene symbol according to HUGO Gene Nomenclature Committee
	Ensembl_id identifier for a gene as per the Ensembl (European Bioinformatics Institute and the Wellcome Trust Sanger Institute) database.
	BaseMean mean of normalized counts of all samples
	Log2FC log2 fold change between infected- and mock-infected condition
	Padj adjusted P value
	Compartment subcellular compartment (Nucleus, Cytosol)
	Contrast virus used for infection (IAV, IAV ΔNS1) compared to mock
	Time (hpi) infection time (hpi, hours post infection)
	Cut-off ratios defining differentially expressed genes (infected/mock):
	a) Average Log2FC > 2, Padj < 0.1 (upregulation)
	b) Average Log2FC < 2, Padj < 0.1 (downregulation)

## Sheet: DEGs
HGNC_symbol	Ensembl_id	BaseMean	Log2FC	Padj	Compartment	Contrast	Time (hpi)
IFNL1	ENSG00000182393	15118.1	20.0424	4.91849e-61	cytosol	dNS1_mock	16
IFNL1	ENSG00000182393	15118.1	18.2712	3.48459e-50	nucleus	dNS1_mock	16
IFNB1	ENSG00000171855	9558.35	17.8962	3.4348e-49	cytosol	dNS1_mock	8
IFNL3	ENSG00000197110	10510.6	17.739	1.51381e-50	cytosol	dNS1_mock	8
IFNL2	ENSG00000183709	9039.01	17.61	2.1095e-49	nucleus	dNS1_mock	16
IFNB1	ENSG00000171855	9558.35	17.4439	7.79244e-60	cytosol	dNS1_mock	16
IFNL1	ENSG00000182393	15118.1	17.3715	6.3988e-46	cytosol	dNS1_mock	8
IFNB1	ENSG00000171855	9558.35	17.2345	2.88788e-45	nucleus	dNS1_mock	16
IFNL2	ENSG00000183709	9039.01	17.1582	4.39755e-61	cytosol	dNS1_mock	16
IFNL3	ENSG00000197110	10510.6	17.0483	8.35203e-47	nucleus	dNS1_mock	16
IFNL3	ENSG00000197110	10510.6	17.047	1.35564e-87	cytosol	dNS1_mock	16
CCL5	ENSG00000271503	16863.3	16.7815	1.20169e-141	cytosol	dNS1_mock	16
CXCL11	ENSG00000169248	1485.18	16.6994	1.15147e-42	cytosol	dNS1_mock	16
IFNL2	ENSG00000183709	9039.01	16.5954	1.39121e-44	nucleus	dNS1_mock	8
IFNL3	ENSG00000197110	10510.6	16.5329	1.3541e-44	nucleus	dNS1_mock	8
CCL5	ENSG00000271503	16863.3	16.2916	4.87438e-86	nucleus	dNS1_mock	16
IFNB1	ENSG00000171855	9558.35	16.1021	1.6611e-40	nucleus	dNS1_mock	8
CH25H	ENSG00000138135	888.299	16.0841	5.51864e-42	cytosol	dNS1_mock	16
IFNL4	ENSG00000272395	1289.08	15.9719	2.22281e-39	cytosol	dNS1_mock	16
GBP4	ENSG00000162654	1616.88	15.8846	4.70604e-36	cytosol	dNS1_mock	16
IFNL2	ENSG00000183709	9039.01	15.7383	4.79201e-73	cytosol	dNS1_mock	8
IFNL1	ENSG00000182393	15118.1	15.6433	6.69293e-38	nucleus	dNS1_mock	8
CXCL10	ENSG00000169245	697.474	15.4313	1.59791e-38	cytosol	dNS1_mock	16
IFNL4	ENSG00000272395	1289.08	15.0463	1.05657e-34	cytosol	dNS1_mock	8
CCL4	ENSG00000275302	403.839	14.9176	8.79935e-36	cytosol	dNS1_mock	16
CCL5	ENSG00000271503	16863.3	14.8724	3.85283e-60	nucleus	dNS1_mock	8
IFNL4	ENSG00000272395	1289.08	14.7172	9.54694e-34	nucleus	dNS1_mock	8
RAET1L	ENSG00000155918	1007.79	14.663	3.57196e-34	cytosol	dNS1_mock	16
RSAD2	ENSG00000134321	13590.8	14.4559	1.53565e-205	cytosol	dNS1_mock	16
CXCL11	ENSG00000169248	1485.18	14.2631	4.56751e-31	nucleus	dNS1_mock	16
CXCL10	ENSG00000169245	697.474	14.2241	1.80848e-32	cytosol	dNS1_mock	8
IFNL4	ENSG00000272395	1289.08	14.1807	6.28947e-31	nucleus	dNS1_mock	16
ANGPT2	ENSG00000091879	328.008	14.0546	1.92148e-26	cytosol	dNS1_mock	16
CCL3	ENSG00000277632	280.253	14.0356	9.60827e-31	cytosol	dNS1_mock	16
CCL5	ENSG00000271503	16863.3	14.0347	1.88515e-89	cytosol	dNS1_mock	8
IFIT2	ENSG00000119922	173838	13.7985	0	cytosol	dNS1_mock	16
CH25H	ENSG00000138135	888.299	13.6588	1.12714e-30	nucleus	dNS1_mock	16
RSAD2	ENSG00000134321	13590.8	13.6509	9.85735e-179	nucleus	dNS1_mock	16
CXCL11	ENSG00000169248	1485.18	13.5558	3.38107e-28	cytosol	dNS1_mock	8
GBP4	ENSG00000162654	1616.88	13.3708	6.10487e-32	nucleus	dNS1_mock	8
CXCL11	ENSG00000169248	1485.18	13.3655	7.31504e-28	nucleus	dNS1_mock	8
GBP5	ENSG00000154451	493.679	13.3642	2.72732e-27	cytosol	dNS1_mock	16
	ENSG00000226025	150.258	13.3595	3.33706e-22	nucleus	dNS1_mock	8
IFIT2	ENSG00000119922	173838	13.3234	0	nucleus	dNS1_mock	16
ACTN2	ENSG00000077522	227.2	13.1949	8.12612e-24	cytosol	dNS1_mock	16
PLEKHA4	ENSG00000105559	2635.7	13.0734	3.74494e-172	cytosol	dNS1_mock	16
CXCL10	ENSG00000169245	697.474	13.0619	5.81418e-28	nucleus	dNS1_mock	8
NUP210L	ENSG00000143552	329.096	12.9336	1.80515e-29	cytosol	IAV_mock	16
	ENSG00000288076	155.7	12.9125	4.11207e-24	nucleus	dNS1_mock	16
ATP4A	ENSG00000105675	205.709	12.8481	2.90377e-23	cytosol	dNS1_mock	16
PLEKHA4	ENSG00000105559	2635.7	12.7294	5.47685e-161	nucleus	dNS1_mock	16
GBP4	ENSG00000162654	1616.88	12.6475	8.15737e-63	nucleus	dNS1_mock	16
IDO1	ENSG00000131203	194.164	12.593	2.30077e-22	nucleus	dNS1_mock	8
RIPOR2	ENSG00000111913	169.649	12.5749	8.58252e-15	cytosol	dNS1_mock	16
RTL9	ENSG00000243978	207.086	12.5156	1.99397e-26	cytosol	dNS1_mock	16
OASL	ENSG00000135114	20054.5	12.469	0	cytosol	dNS1_mock	16
EGR4	ENSG00000135625	85.7156	12.4209	2.16588e-25	cytosol	dNS1_mock	16
LDHC	ENSG00000166796	175.709	12.403	6.89588e-28	cytosol	IAV_mock	16
SEMA3D	ENSG00000153993	502.655	12.3183	3.16855e-31	cytosol	dNS1_mock	16
IFIT1	ENSG00000185745	25422.6	12.2842	0	cytosol	dNS1_mock	16
	ENSG00000270240	147.838	12.2398	9.48066e-26	cytosol	dNS1_mock	16
OASL	ENSG00000135114	20054.5	12.1741	1.56187e-299	nucleus	dNS1_mock	16
GBP5	ENSG00000154451	493.679	12.1645	1.487e-22	nucleus	dNS1_mock	8
RANBP3L	ENSG00000164188	113.18	12.0565	8.32615e-25	cytosol	dNS1_mock	16
TMPRSS11BNL	ENSG00000250026	93.2978	12.0552	1.25074e-22	nucleus	IAV_mock	16
IDO1	ENSG00000131203	194.164	12.0551	2.40369e-20	cytosol	dNS1_mock	8
IFIT1	ENSG00000185745	25422.6	12.0317	0	nucleus	dNS1_mock	8
GBP4	ENSG00000162654	1616.88	11.9622	8.06195e-21	cytosol	dNS1_mock	8
ATP4A	ENSG00000105675	205.709	11.9444	2.01012e-23	nucleus	dNS1_mock	16
MMD2	ENSG00000136297	84.1222	11.9437	2.15046e-24	cytosol	dNS1_mock	16
RANBP3L	ENSG00000164188	113.18	11.9359	4.8412e-24	nucleus	dNS1_mock	16
IFNL1	ENSG00000182393	15118.1	11.8457	1.84932e-25	cytosol	IAV_mock	16
IFIT1	ENSG00000185745	25422.6	11.8121	5.69049e-285	nucleus	dNS1_mock	16
CCL4L2	ENSG00000276070	80.372	11.7919	1.04653e-14	cytosol	dNS1_mock	16
CXCL10	ENSG00000169245	697.474	11.7427	2.48198e-23	nucleus	dNS1_mock	16
HEATR9	ENSG00000270379	183.692	11.7351	2.77675e-22	nucleus	dNS1_mock	8
RTL9	ENSG00000243978	207.086	11.6894	1.64901e-29	nucleus	dNS1_mock	16
IDO1	ENSG00000131203	194.164	11.6872	2.84698e-20	cytosol	dNS1_mock	16
MRC1	ENSG00000260314	249.267	11.6305	2.5587e-25	cytosol	IAV_mock	16
HEATR9	ENSG00000270379	183.692	11.6185	3.40046e-22	nucleus	dNS1_mock	16
CCL4	ENSG00000275302	403.839	11.5779	1.5315e-28	nucleus	dNS1_mock	16
RAET1L	ENSG00000155918	1007.79	11.5761	6.06319e-79	nucleus	dNS1_mock	16
PARP15	ENSG00000173200	122.506	11.5212	2.8907e-25	cytosol	IAV_mock	16
MOBP	ENSG00000168314	148.538	11.5194	9.79743e-21	nucleus	IAV_mock	8
	ENSG00000223821	88.4049	11.5151	1.07202e-23	nucleus	IAV_mock	8
TMPRSS11B	ENSG00000185873	147.058	11.5141	7.14454e-23	cytosol	IAV_mock	16
	ENSG00000283529	69.8405	11.5017	2.91618e-23	nucleus	IAV_mock	8
CCL5	ENSG00000271503	16863.3	11.4667	2.68692e-69	cytosol	IAV_mock	16
XAF1	ENSG00000132530	79.9728	11.4514	1.76314e-15	nucleus	dNS1_mock	8
IFIT3	ENSG00000119917	34978.7	11.441	0	cytosol	dNS1_mock	16
IFIT1	ENSG00000185745	25422.6	11.4403	0	cytosol	dNS1_mock	8
MIR7-3HG	ENSG00000176840	46.4882	11.4353	5.22416e-17	cytosol	dNS1_mock	16
DHX58	ENSG00000108771	1183.92	11.4319	9.06243e-112	cytosol	dNS1_mock	16
EGR3	ENSG00000179388	103.335	11.38	4.74729e-18	nucleus	dNS1_mock	8
HCAR2	ENSG00000182782	221.618	11.3639	1.13939e-21	nucleus	dNS1_mock	16
LDHAL6A	ENSG00000166800	122.41	11.3247	3.16031e-23	cytosol	IAV_mock	16
ERICH3	ENSG00000178965	168.116	11.3021	6.23389e-15	nucleus	IAV_mock	8
OAS2	ENSG00000111335	1384.94	11.2892	2.54427e-122	cytosol	dNS1_mock	16
IGF2-AS	ENSG00000099869	40.2687	11.2784	5.34181e-22	cytosol	dNS1_mock	16
IFIT2	ENSG00000119922	173838	11.2709	0	nucleus	dNS1_mock	8
CCL3	ENSG00000277632	280.253	11.2505	5.89884e-20	cytosol	dNS1_mock	8
CCL4	ENSG00000275302	403.839	11.2355	1.06698e-20	cytosol	dNS1_mock	8
FCAMR	ENSG00000162897	49.7511	11.1895	2.00324e-21	nucleus	IAV_mock	8
CCL3	ENSG00000277632	280.253	11.1614	3.44891e-34	nucleus	dNS1_mock	16
IFIT2	ENSG00000119922	173838	11.1612	0	cytosol	dNS1_mock	8
RPLP0P3	ENSG00000240023	66.1674	11.0777	1.10242e-21	nucleus	IAV_mock	16
GBP1P1	ENSG00000225492	54.6052	11.0451	1.0238e-17	nucleus	dNS1_mock	8
IFIT3	ENSG00000119917	34978.7	11.0428	6.81941e-263	nucleus	dNS1_mock	16
HEATR9	ENSG00000270379	183.692	10.9881	1.05713e-20	nucleus	IAV_mock	8
	ENSG00000253838	27.4373	10.9851	4.45567e-19	nucleus	dNS1_mock	8
ZNF300P1	ENSG00000197083	89.8042	10.962	5.50899e-20	nucleus	dNS1_mock	8
IFNA5	ENSG00000147873	50.3893	10.9517	1.66432e-20	nucleus	IAV_mock	8
	ENSG00000285744	37.1923	10.9489	6.50448e-21	cytosol	dNS1_mock	16
ZNF300P1	ENSG00000197083	89.8042	10.939	8.13391e-21	nucleus	IAV_mock	8
FAP	ENSG00000078098	425.105	10.9322	3.38239e-62	nucleus	dNS1_mock	16
DCLK3	ENSG00000163673	71.4977	10.9223	7.44819e-18	nucleus	IAV_mock	8
HCAR2	ENSG00000182782	221.618	10.9172	7.93832e-26	cytosol	dNS1_mock	16
	ENSG00000257002	43.6979	10.9155	2.09651e-20	nucleus	IAV_mock	16
	ENSG00000223821	88.4049	10.9051	4.52428e-22	nucleus	IAV_mock	16
RSAD2	ENSG00000134321	13590.8	10.9006	2.34667e-148	nucleus	dNS1_mock	8
FAP	ENSG00000078098	425.105	10.8884	9.49903e-24	nucleus	dNS1_mock	8
CCL5	ENSG00000271503	16863.3	10.8633	2.12e-42	nucleus	IAV_mock	16
ANKRD26P1	ENSG00000261239	113.473	10.8541	2.42496e-20	nucleus	IAV_mock	8
YTHDF2P1	ENSG00000270503	52.171	10.8453	2.80174e-20	nucleus	IAV_mock	8
H3C9P	ENSG00000220875	164.949	10.8053	9.72141e-21	cytosol	IAV_mock	16
	ENSG00000259672	63.9743	10.7786	2.72609e-17	nucleus	IAV_mock	8
CH25H	ENSG00000138135	888.299	10.7727	5.35818e-25	cytosol	dNS1_mock	8
CXCR4	ENSG00000121966	431.656	10.7725	1.30893e-109	cytosol	dNS1_mock	16
	ENSG00000270240	147.838	10.768	3.28461e-47	nucleus	dNS1_mock	16
MSH4	ENSG00000057468	183.715	10.7669	4.98461e-22	cytosol	IAV_mock	16
IRGM	ENSG00000237693	19.1739	10.7359	4.24703e-19	nucleus	dNS1_mock	16
ENPP6	ENSG00000164303	27.4704	10.7011	1.14732e-19	nucleus	dNS1_mock	16
RSPO2	ENSG00000147655	61.9491	10.6796	8.96393e-20	cytosol	dNS1_mock	16
CCL3	ENSG00000277632	280.253	10.6719	2.24209e-18	nucleus	dNS1_mock	8
RAET1L	ENSG00000155918	1007.79	10.6633	2.77902e-64	nucleus	dNS1_mock	8
HEATR9	ENSG00000270379	183.692	10.6419	3.14782e-20	nucleus	IAV_mock	16
	ENSG00000251017	39.7276	10.6382	4.03983e-19	nucleus	IAV_mock	8
DHX58	ENSG00000108771	1183.92	10.6328	5.76296e-119	nucleus	dNS1_mock	16
RSAD2	ENSG00000134321	13590.8	10.5879	3.12039e-117	cytosol	dNS1_mock	8
RORB	ENSG00000198963	79.6807	10.5829	1.65216e-15	cytosol	dNS1_mock	16
IFNL1	ENSG00000182393	15118.1	10.5798	1.15534e-19	nucleus	IAV_mock	16
TNN	ENSG00000120332	86.9812	10.5351	1.87907e-12	nucleus	IAV_mock	8
C2CD4A	ENSG00000198535	91.312	10.5328	2.17946e-23	cytosol	dNS1_mock	16
RFPL4A	ENSG00000223638	21.4752	10.5209	1.74397e-19	cytosol	dNS1_mock	16
PHACTR1	ENSG00000112137	34.5344	10.4802	1.9964e-19	cytosol	dNS1_mock	16
FAP	ENSG00000078098	425.105	10.4582	1.41242e-18	cytosol	dNS1_mock	16
CCL4	ENSG00000275302	403.839	10.438	2.35968e-18	nucleus	dNS1_mock	8
IFNA7	ENSG00000214042	35.2759	10.4261	1.1936e-11	cytosol	dNS1_mock	16
	ENSG00000225605	41.6654	10.4261	7.31244e-19	nucleus	IAV_mock	8
LIX1	ENSG00000145721	40.3286	10.3999	1.73804e-15	nucleus	IAV_mock	16
IFIT1B	ENSG00000204010	67.3814	10.3965	2.61117e-18	nucleus	IAV_mock	8
XAF1	ENSG00000132530	79.9728	10.3955	5.39676e-14	cytosol	dNS1_mock	16
	ENSG00000251017	39.7276	10.3704	5.80165e-19	nucleus	IAV_mock	16
OASL	ENSG00000135114	20054.5	10.346	2.15175e-302	cytosol	dNS1_mock	8
MRPL36P1	ENSG00000225392	25.7266	10.3385	3.43539e-19	nucleus	IAV_mock	16
RAET1L	ENSG00000155918	1007.79	10.3356	5.60865e-65	cytosol	dNS1_mock	8
HEATR9	ENSG00000270379	183.692	10.3339	1.27731e-18	cytosol	dNS1_mock	16
RPL7P19	ENSG00000241458	38.3394	10.327	6.34676e-16	nucleus	IAV_mock	16
ADGRF2	ENSG00000164393	47.5828	10.3247	2.34812e-18	nucleus	IAV_mock	8
CCL3L1	ENSG00000276085	30.5941	10.3185	5.20226e-14	cytosol	dNS1_mock	16
CCL3L3	ENSG00000276085	30.5941	10.3185	5.20226e-14	cytosol	dNS1_mock	16
ENAM	ENSG00000132464	35.1405	10.2958	6.4104e-19	nucleus	IAV_mock	16
OASL	ENSG00000135114	20054.5	10.2927	2.23835e-251	nucleus	dNS1_mock	8
SCN3A	ENSG00000153253	659.924	10.2701	2.46125e-40	cytosol	dNS1_mock	16
PLEKHG6	ENSG00000008323	30.9087	10.2689	4.81859e-18	cytosol	dNS1_mock	16
FAP	ENSG00000078098	425.105	10.2678	5.89987e-22	nucleus	IAV_mock	8
MX2	ENSG00000183486	399.514	10.2622	2.31621e-69	cytosol	dNS1_mock	16
GBP5	ENSG00000154451	493.679	10.2508	1.87733e-64	nucleus	dNS1_mock	16
ACTC1	ENSG00000159251	30.9737	10.2343	3.11184e-18	nucleus	IAV_mock	8
PTGER3	ENSG00000050628	27.2984	10.216	5.73664e-14	nucleus	IAV_mock	8
RORB	ENSG00000198963	79.6807	10.2095	8.32046e-14	nucleus	dNS1_mock	8
IFIT6P	ENSG00000224289	25.2343	10.2031	1.21242e-17	nucleus	IAV_mock	8
OAS2	ENSG00000111335	1384.94	10.1982	5.18462e-234	nucleus	dNS1_mock	16
NUP210L	ENSG00000143552	329.096	10.1981	5.19664e-18	cytosol	IAV_mock	8
GBP5	ENSG00000154451	493.679	10.1966	2.73039e-16	cytosol	dNS1_mock	8
CKAP2P1	ENSG00000258722	49.996	10.1534	4.0729e-18	nucleus	IAV_mock	8
HSPD1P6	ENSG00000230067	31.0971	10.1497	8.85363e-18	nucleus	IAV_mock	8
OAS2	ENSG00000111335	1384.94	10.1448	2.13545e-195	nucleus	dNS1_mock	8
IFI27	ENSG00000165949	397.132	10.1231	1.21903e-80	cytosol	dNS1_mock	16
APOOP4	ENSG00000248122	60.7912	10.1226	7.15003e-18	nucleus	IAV_mock	8
HDC	ENSG00000140287	73.7412	10.1042	3.14877e-18	nucleus	IAV_mock	8
LINC01482	ENSG00000267659	30.6183	10.1028	3.34939e-17	nucleus	IAV_mock	8
FLT3	ENSG00000122025	37.0667	10.078	4.93581e-19	cytosol	IAV_mock	16
OR5AU1	ENSG00000169327	67.9789	10.0771	3.90544e-12	nucleus	IAV_mock	16
OR5AU1	ENSG00000169327	67.9789	10.0712	2.08092e-11	nucleus	IAV_mock	8
GBP1P1	ENSG00000225492	54.6052	10.0703	5.9245e-15	cytosol	dNS1_mock	8
PPEF2	ENSG00000156194	54.8555	10.0516	1.10935e-17	nucleus	IAV_mock	8
ANKRD26P1	ENSG00000261239	113.473	10.0513	6.93615e-18	cytosol	dNS1_mock	16
S100A7	ENSG00000143556	19.0529	10.0501	1.84484e-16	nucleus	IAV_mock	8
CMKLR2-AS	ENSG00000279220	63.693	10.0415	3.16945e-18	cytosol	dNS1_mock	16
H3C9P	ENSG00000220875	164.949	10.0364	1.79511e-38	nucleus	IAV_mock	16
SLIT3-AS2	ENSG00000254042	37.4918	10.0268	4.61411e-17	nucleus	IAV_mock	8
HSPA6	ENSG00000173110	1246.47	10.0266	1.84287e-24	nucleus	IAV_mock	8
	ENSG00000242507	21.7192	10.0248	8.69677e-19	cytosol	IAV_mock	16
IFNL3P1	ENSG00000268510	113.637	10.0219	4.27145e-23	nucleus	dNS1_mock	16
IFNL3P1	ENSG00000268510	113.637	10.0182	5.37092e-51	cytosol	dNS1_mock	16
ISG15	ENSG00000187608	5510.64	10.0181	3.26568e-266	cytosol	dNS1_mock	16
BTN1A1	ENSG00000124557	26.4712	10.0152	1.76055e-17	nucleus	IAV_mock	8
APOOP4	ENSG00000248122	60.7912	10.0104	6.74636e-23	nucleus	IAV_mock	16
PRSS47P	ENSG00000276717	20.5657	9.99741	9.02049e-18	nucleus	IAV_mock	16
TMPRSS12	ENSG00000186452	25.8838	9.99162	2.56957e-18	nucleus	IAV_mock	16
IFNL1	ENSG00000182393	15118.1	9.98925	1.07297e-17	cytosol	IAV_mock	8
	ENSG00000238015	27.84	9.98176	9.93376e-18	nucleus	IAV_mock	8
CMKLR2-AS	ENSG00000279220	63.693	9.95991	1.87494e-39	nucleus	dNS1_mock	16
EGR4	ENSG00000135625	85.7156	9.95968	2.97603e-17	nucleus	dNS1_mock	16
GCG	ENSG00000115263	38.1529	9.95948	1.5014e-17	nucleus	IAV_mock	8
CLEC17A	ENSG00000187912	20.3887	9.95851	1.08826e-16	nucleus	dNS1_mock	16
TMPRSS11BNL	ENSG00000250026	93.2978	9.94592	2.69009e-15	nucleus	IAV_mock	8
GBP1	ENSG00000117228	3557.17	9.9413	1.05498e-156	cytosol	dNS1_mock	16
LRRC53	ENSG00000162621	21.7963	9.93585	9.51509e-17	nucleus	IAV_mock	8
ANKRD26P1	ENSG00000261239	113.473	9.9112	2.03305e-18	cytosol	IAV_mock	16
APOL4	ENSG00000100336	48.3588	9.90849	1.23806e-12	nucleus	IAV_mock	8
MMD2	ENSG00000136297	84.1222	9.90482	6.32645e-17	nucleus	dNS1_mock	8
ANGPT2	ENSG00000091879	328.008	9.89604	3.95987e-33	nucleus	dNS1_mock	16
HEATR9	ENSG00000270379	183.692	9.8954	2.9058e-18	cytosol	IAV_mock	16
IFNA22P	ENSG00000224416	37.0987	9.8951	1.11339e-17	cytosol	dNS1_mock	16
GRAMD2A	ENSG00000175318	116.748	9.88812	1.01442e-15	nucleus	IAV_mock	8
	ENSG00000286733	80.8623	9.87686	1.45602e-21	nucleus	IAV_mock	8
ABCC9	ENSG00000069431	44.7239	9.87672	3.83466e-11	cytosol	dNS1_mock	16
LRRN3	ENSG00000173114	418.929	9.87644	1.16272e-52	cytosol	dNS1_mock	16
RPL7P19	ENSG00000241458	38.3394	9.87539	5.56108e-14	nucleus	IAV_mock	8
ACTN2	ENSG00000077522	227.2	9.87284	5.39135e-14	nucleus	dNS1_mock	8
C17orf98	ENSG00000275489	30.5614	9.86945	4.7274e-17	nucleus	IAV_mock	8
CLEC17A	ENSG00000187912	20.3887	9.86437	8.23389e-17	cytosol	dNS1_mock	16
LIX1	ENSG00000145721	40.3286	9.86313	2.1734e-13	nucleus	IAV_mock	8
	ENSG00000234244	15.684	9.85918	3.40709e-17	nucleus	IAV_mock	16
	ENSG00000236807	20.2647	9.85883	9.9842e-18	nucleus	IAV_mock	16
CCL5	ENSG00000271503	16863.3	9.85834	1.23896e-27	nucleus	IAV_mock	8
RPLP0P3	ENSG00000240023	66.1674	9.85812	4.16397e-18	cytosol	IAV_mock	16
ZNF300P1	ENSG00000197083	89.8042	9.85669	7.12685e-18	nucleus	IAV_mock	16
GYG1P1	ENSG00000251633	20.6808	9.8504	7.4032e-18	nucleus	IAV_mock	16
	ENSG00000286391	16.488	9.83692	1.52009e-16	nucleus	IAV_mock	8
RNASE10	ENSG00000182545	16.6439	9.83252	2.19039e-16	nucleus	dNS1_mock	16
	ENSG00000279025	25.2966	9.82974	1.51029e-17	nucleus	IAV_mock	16
	ENSG00000229407	53.837	9.82005	2.76518e-22	nucleus	IAV_mock	16
SCN3A	ENSG00000153253	659.924	9.81123	1.26289e-146	nucleus	dNS1_mock	16
MMD2	ENSG00000136297	84.1222	9.80627	2.94226e-30	nucleus	dNS1_mock	16
EGR3	ENSG00000179388	103.335	9.80597	1.44709e-17	cytosol	dNS1_mock	16
LINC00639	ENSG00000259070	32.8093	9.80113	9.34453e-12	nucleus	IAV_mock	8
SLC17A8	ENSG00000179520	71.3752	9.79408	3.92239e-18	cytosol	IAV_mock	16
DRC1	ENSG00000157856	58.2073	9.79311	7.06023e-18	cytosol	IAV_mock	16
SLC26A3	ENSG00000091138	49.7524	9.78976	5.68683e-17	nucleus	IAV_mock	8
OPN5	ENSG00000124818	25.3936	9.78645	2.7677e-16	nucleus	IAV_mock	8
IFIT3	ENSG00000119917	34978.7	9.78508	6.91387e-256	nucleus	dNS1_mock	8
CBX1P3	ENSG00000237379	28.6276	9.78357	3.56717e-17	cytosol	dNS1_mock	16
GCG	ENSG00000115263	38.1529	9.78143	8.42358e-18	nucleus	IAV_mock	16
MX1	ENSG00000157601	4122.82	9.77943	6.18078e-268	cytosol	dNS1_mock	16
	ENSG00000254067	31.4673	9.7774	1.03259e-17	nucleus	IAV_mock	16
HMGN2P18	ENSG00000223452	16.3949	9.77483	7.38122e-17	nucleus	IAV_mock	16
SLC9C2	ENSG00000162753	42.9932	9.77404	1.25863e-09	nucleus	IAV_mock	8
	ENSG00000250071	21.5431	9.75398	2.17045e-16	nucleus	IAV_mock	16
WFDC5	ENSG00000175121	24.6314	9.75363	5.90344e-17	cytosol	dNS1_mock	16
PRXL2AP2	ENSG00000254213	22.1091	9.75096	1.25959e-16	nucleus	IAV_mock	8
PARP15	ENSG00000173200	122.506	9.73633	2.03724e-21	nucleus	IAV_mock	8
	ENSG00000235400	17.7882	9.73447	2.05564e-16	nucleus	IAV_mock	8
OR52B4	ENSG00000221996	22.0816	9.73373	2.49466e-16	nucleus	IAV_mock	8
ACSM1	ENSG00000166743	42.8937	9.72782	8.81922e-18	cytosol	IAV_mock	16
PLEKHA4	ENSG00000105559	2635.7	9.71829	1.16738e-123	nucleus	dNS1_mock	8
TMPRSS11B	ENSG00000185873	147.058	9.71081	7.9778e-35	nucleus	IAV_mock	16
	ENSG00000273269	17.9037	9.70433	1.79003e-16	nucleus	IAV_mock	16
ENPP6	ENSG00000164303	27.4704	9.68961	6.21221e-17	cytosol	dNS1_mock	16
IMMP1LP2	ENSG00000258159	22.7338	9.67858	1.34154e-16	nucleus	IAV_mock	8
DCHS1	ENSG00000166341	504.724	9.67172	5.64952e-249	nucleus	dNS1_mock	16
TOMM40P3	ENSG00000249360	30.1632	9.65381	2.41769e-16	nucleus	IAV_mock	8
BCAR4	ENSG00000262117	57.3564	9.6403	1.27265e-16	nucleus	IAV_mock	8
SLC17A9	ENSG00000101194	22.3329	9.63959	1.88888e-15	nucleus	IAV_mock	8
KIF28P	ENSG00000223519	27.0461	9.63461	9.70781e-18	cytosol	IAV_mock	16
EGR1	ENSG00000120738	2456.55	9.6307	4.29215e-47	cytosol	dNS1_mock	16
ZNF705A	ENSG00000196946	24.4924	9.62841	2.82439e-16	nucleus	IAV_mock	8
ZKSCAN8P2	ENSG00000218016	25.7307	9.62412	5.7814e-16	nucleus	IAV_mock	8
ATP1B4	ENSG00000101892	14.1186	9.62139	2.57218e-15	nucleus	IAV_mock	8
XRCC6P1	ENSG00000237417	27.343	9.61073	5.69141e-17	nucleus	IAV_mock	16
AURKBP1	ENSG00000230948	27.4136	9.61056	1.16062e-16	nucleus	IAV_mock	16
WFDC5	ENSG00000175121	24.6314	9.60975	1.11009e-15	nucleus	dNS1_mock	8
IFIH1	ENSG00000115267	9323.73	9.59584	0	cytosol	dNS1_mock	16
	ENSG00000248245	27.2935	9.59436	5.56519e-16	nucleus	IAV_mock	8
TTC9B	ENSG00000174521	82.4292	9.58852	7.41571e-37	nucleus	dNS1_mock	16
IFI44L	ENSG00000137959	323.659	9.58521	1.93602e-89	nucleus	dNS1_mock	8
	ENSG00000287233	14.7193	9.58352	3.01944e-16	nucleus	IAV_mock	16
TOMM40P3	ENSG00000249360	30.1632	9.58122	5.76594e-17	nucleus	IAV_mock	16
LRRIQ4	ENSG00000188306	41.5601	9.57898	7.42725e-16	nucleus	IAV_mock	8
PPEF2	ENSG00000156194	54.8555	9.57272	1.92155e-17	cytosol	IAV_mock	16
RPS26P43	ENSG00000244641	24.3128	9.57039	1.73123e-15	nucleus	IAV_mock	8
	ENSG00000285102	62.2157	9.56514	7.57129e-20	nucleus	IAV_mock	8
	ENSG00000243596	18.146	9.56503	1.1838e-16	nucleus	IAV_mock	16
IFNB1	ENSG00000171855	9558.35	9.5606	1.60925e-16	nucleus	IAV_mock	16
PRXL2AP2	ENSG00000254213	22.1091	9.55386	8.63868e-17	nucleus	IAV_mock	16
SLC6A5	ENSG00000165970	20.5191	9.5482	4.29945e-15	nucleus	IAV_mock	8
ANKRD26P1	ENSG00000261239	113.473	9.54628	1.49302e-15	nucleus	dNS1_mock	8
AURKBP1	ENSG00000230948	27.4136	9.53811	1.22021e-15	nucleus	IAV_mock	8
LDHAL6A	ENSG00000166800	122.41	9.53611	5.50051e-33	nucleus	IAV_mock	16
NDUFB8P2	ENSG00000270264	47.7386	9.53153	2.33169e-21	nucleus	IAV_mock	16
RPL5P7	ENSG00000234415	17.4169	9.52601	1.14844e-16	nucleus	IAV_mock	16
EGR1	ENSG00000120738	2456.55	9.52599	2.46094e-41	cytosol	dNS1_mock	8
RPLP0P3	ENSG00000240023	66.1674	9.52555	9.1602e-16	nucleus	IAV_mock	8
HSPA6	ENSG00000173110	1246.47	9.51566	7.44735e-24	cytosol	IAV_mock	8
LHFPL3-AS1	ENSG00000226869	29.2537	9.51171	5.66489e-11	nucleus	IAV_mock	8
ZNF300P1	ENSG00000197083	89.8042	9.50881	2.99399e-16	nucleus	dNS1_mock	16
TNF	ENSG00000232810	45.2347	9.50774	3.24373e-15	cytosol	dNS1_mock	8
	ENSG00000260633	379.57	9.49626	4.51473e-130	nucleus	IAV_mock	16
KNOP1P2	ENSG00000270429	23.7472	9.48955	9.76972e-16	nucleus	IAV_mock	8
TMEM239	ENSG00000198326	12.5103	9.48575	3.49412e-15	nucleus	dNS1_mock	16
	ENSG00000249478	28.803	9.48372	4.06922e-14	nucleus	IAV_mock	8
RASL12	ENSG00000103710	32.2773	9.48356	9.1602e-16	nucleus	IAV_mock	8
	ENSG00000237413	23.34	9.47606	3.15956e-14	nucleus	IAV_mock	16
IFI27	ENSG00000165949	397.132	9.47299	8.38255e-71	cytosol	IAV_mock	16
CCL3L1	ENSG00000276085	30.5941	9.46785	1.57901e-11	nucleus	dNS1_mock	16
CCL3L3	ENSG00000276085	30.5941	9.46785	1.57901e-11	nucleus	dNS1_mock	16
ASB15-AS1	ENSG00000230442	56.0761	9.46705	4.14038e-16	nucleus	IAV_mock	8
MX2	ENSG00000183486	399.514	9.46428	5.34619e-85	nucleus	dNS1_mock	8
TMPRSS11BNL	ENSG00000250026	93.2978	9.46011	3.8486e-15	cytosol	IAV_mock	16
IFIT3	ENSG00000119917	34978.7	9.45975	7.38557e-240	cytosol	dNS1_mock	8
NDUFB8P2	ENSG00000270264	47.7386	9.45221	4.81273e-16	nucleus	IAV_mock	8
LDHC	ENSG00000166796	175.709	9.44702	6.16008e-33	nucleus	IAV_mock	16
	ENSG00000285744	37.1923	9.44398	1.78943e-15	nucleus	dNS1_mock	8
FCAMR	ENSG00000162897	49.7511	9.44054	2.53854e-16	nucleus	IAV_mock	16
ASB15-AS1	ENSG00000230442	56.0761	9.43204	3.28047e-29	nucleus	IAV_mock	16
CFB	ENSG00000243649	316.325	9.43109	7.23714e-35	cytosol	dNS1_mock	16
FAP	ENSG00000078098	425.105	9.43005	3.58468e-51	nucleus	IAV_mock	16
GOLGA6L11P	ENSG00000223698	16.9348	9.42987	3.06144e-14	nucleus	dNS1_mock	8
ACSM1	ENSG00000166743	42.8937	9.42625	1.37352e-15	nucleus	IAV_mock	8
TMPRSS11B	ENSG00000185873	147.058	9.42313	2.08179e-14	nucleus	IAV_mock	8
EGR4	ENSG00000135625	85.7156	9.42261	3.93449e-15	nucleus	dNS1_mock	8
FNDC7	ENSG00000143107	94.0528	9.41925	4.46507e-28	nucleus	IAV_mock	8
IFNL2	ENSG00000183709	9039.01	9.41691	1.44134e-16	nucleus	IAV_mock	16
SRD5A3-AS1	ENSG00000249700	122.613	9.41625	4.95005e-36	cytosol	dNS1_mock	16
AIFM1P1	ENSG00000225509	45.115	9.41401	1.75018e-28	nucleus	IAV_mock	16
OAS2	ENSG00000111335	1384.94	9.41244	9.48018e-70	cytosol	dNS1_mock	8
PTGIS	ENSG00000124212	34.8077	9.41188	4.33838e-15	nucleus	IAV_mock	8
SLC17A8	ENSG00000179520	71.3752	9.41078	1.47972e-15	nucleus	IAV_mock	8
ACTN2	ENSG00000077522	227.2	9.40727	5.60066e-31	nucleus	dNS1_mock	16
CASS4	ENSG00000087589	106.497	9.4052	3.35047e-17	cytosol	IAV_mock	16
	ENSG00000287450	16.1635	9.40186	3.60865e-15	nucleus	IAV_mock	16
IFNL1	ENSG00000182393	15118.1	9.39639	4.33706e-15	nucleus	IAV_mock	8
HERC5	ENSG00000138646	8466.02	9.39072	6.21228e-246	cytosol	dNS1_mock	16
LINC02818	ENSG00000231966	13.4275	9.38626	5.62945e-16	nucleus	IAV_mock	16
TFAMP1	ENSG00000230444	13.3677	9.38173	1.31265e-15	nucleus	IAV_mock	16
AOC4P	ENSG00000260105	19.8021	9.37657	1.33872e-15	nucleus	IAV_mock	16
	ENSG00000264050	23.8295	9.37112	5.70158e-15	nucleus	IAV_mock	8
IFNA22P	ENSG00000224416	37.0987	9.36663	1.50314e-15	nucleus	IAV_mock	8
IL6	ENSG00000136244	1081.99	9.36537	8.14403e-67	cytosol	dNS1_mock	8
ISG15	ENSG00000187608	5510.64	9.36096	4.13533e-163	nucleus	dNS1_mock	16
	ENSG00000219329	13.6646	9.36031	7.41348e-16	nucleus	IAV_mock	16
SOST	ENSG00000167941	11.1242	9.35984	9.82362e-15	nucleus	IAV_mock	8
ZNF560	ENSG00000198028	57.6382	9.3548	7.79807e-13	nucleus	IAV_mock	8
CXCR4	ENSG00000121966	431.656	9.34962	1.63272e-85	nucleus	dNS1_mock	16
MIR7515HG	ENSG00000236172	20.2445	9.34344	1.71772e-11	nucleus	IAV_mock	8
SEMA3D	ENSG00000153993	502.655	9.34152	4.58422e-33	nucleus	dNS1_mock	16
COL8A1	ENSG00000144810	14.7679	9.3407	3.40445e-13	nucleus	dNS1_mock	8
	ENSG00000230026	14.3003	9.33058	1.29131e-15	nucleus	IAV_mock	16
	ENSG00000256674	25.8813	9.32998	2.22885e-15	nucleus	IAV_mock	8
CCL4L2	ENSG00000276070	80.372	9.32404	1.57992e-09	cytosol	dNS1_mock	8
IL19	ENSG00000142224	34.7869	9.32363	1.37206e-08	nucleus	IAV_mock	8
DCLK3	ENSG00000163673	71.4977	9.32128	1.98081e-14	cytosol	IAV_mock	16
DNAH12	ENSG00000174844	358.482	9.3166	7.65516e-94	cytosol	IAV_mock	16
EGR4	ENSG00000135625	85.7156	9.31596	1.01675e-14	cytosol	dNS1_mock	8
LINC00643	ENSG00000186369	151.99	9.31545	3.66932e-21	nucleus	IAV_mock	16
TMPRSS12	ENSG00000186452	25.8838	9.30331	1.98383e-16	cytosol	IAV_mock	16
	ENSG00000226025	150.258	9.29837	9.85763e-12	cytosol	dNS1_mock	8
FAM124B	ENSG00000124019	42.2369	9.29821	4.51288e-20	nucleus	IAV_mock	16
PIK3CG	ENSG00000105851	23.3456	9.29394	1.48977e-09	nucleus	IAV_mock	8
	ENSG00000243596	18.146	9.29249	5.23928e-15	nucleus	IAV_mock	8
OTOR	ENSG00000125879	24.4158	9.2918	3.46659e-15	nucleus	IAV_mock	8
TUSC8	ENSG00000237361	25.0046	9.28875	7.25418e-16	nucleus	IAV_mock	16
HERC5	ENSG00000138646	8466.02	9.28396	1.48242e-196	nucleus	dNS1_mock	16
ACKR1	ENSG00000213088	11.2983	9.28166	3.6912e-14	cytosol	dNS1_mock	16
RNFT1-DT	ENSG00000267302	24.9537	9.27719	1.11728e-15	cytosol	IAV_mock	16
LINC02583	ENSG00000187600	17.6365	9.26868	1.14968e-14	nucleus	IAV_mock	8
EFCAB8	ENSG00000215529	39.0399	9.26517	1.52845e-15	cytosol	IAV_mock	16
TAAR3P	ENSG00000179073	10.0023	9.247	1.27918e-14	nucleus	dNS1_mock	16
GIMAP8	ENSG00000171115	31.7809	9.24535	9.72131e-15	nucleus	IAV_mock	8
ACTBP1	ENSG00000229145	26.8524	9.23735	1.37072e-15	nucleus	IAV_mock	16
NCLP1	ENSG00000213212	23.2752	9.23436	1.05706e-14	nucleus	IAV_mock	8
LIPG	ENSG00000101670	165.721	9.23352	7.69841e-69	cytosol	dNS1_mock	16
MRPL36P1	ENSG00000225392	25.7266	9.23321	7.51824e-15	nucleus	IAV_mock	8
RPL5P7	ENSG00000234415	17.4169	9.22881	6.15077e-15	nucleus	IAV_mock	8
CH25H	ENSG00000138135	888.299	9.22209	6.0748e-27	nucleus	dNS1_mock	8
CCL5	ENSG00000271503	16863.3	9.22085	2.70064e-40	cytosol	IAV_mock	8
IFI44	ENSG00000137965	664.117	9.21203	2.22075e-161	nucleus	dNS1_mock	16
EEF1GP5	ENSG00000234785	19.7702	9.20955	8.50559e-16	nucleus	IAV_mock	16
	ENSG00000259672	63.9743	9.19692	3.09511e-20	nucleus	IAV_mock	16
RTP4	ENSG00000136514	17.5645	9.19245	1.15626e-14	cytosol	dNS1_mock	16
	ENSG00000270240	147.838	9.17076	5.07141e-15	nucleus	dNS1_mock	8
CXCL11	ENSG00000169248	1485.18	9.16271	1.86343e-15	cytosol	IAV_mock	16
	ENSG00000250071	21.5431	9.15803	7.43876e-14	nucleus	IAV_mock	8
EGR3	ENSG00000179388	103.335	9.15248	7.0264e-15	cytosol	dNS1_mock	8
AMPD1	ENSG00000116748	35.4383	9.15224	1.13621e-14	nucleus	IAV_mock	8
FHL5	ENSG00000112214	11.9837	9.14375	5.57357e-14	nucleus	IAV_mock	8
CYP2C8	ENSG00000138115	20.2443	9.14085	1.30585e-14	nucleus	IAV_mock	8
	ENSG00000250642	18.8985	9.13726	4.67278e-15	nucleus	IAV_mock	16
	ENSG00000270554	10.887	9.13704	2.77421e-14	nucleus	IAV_mock	16
PPIAP9	ENSG00000219797	20.7358	9.13629	2.13946e-15	nucleus	IAV_mock	16
LINC00326	ENSG00000231023	16.1553	9.13061	2.97175e-14	nucleus	IAV_mock	8
KNOP1P2	ENSG00000270429	23.7472	9.12996	1.68985e-15	nucleus	IAV_mock	16
MX1	ENSG00000157601	4122.82	9.12778	1.44933e-224	cytosol	dNS1_mock	8
MRGPRX3	ENSG00000179826	11.985	9.12507	9.23143e-14	cytosol	dNS1_mock	16
HCAR2	ENSG00000182782	221.618	9.12343	2.7771e-58	cytosol	dNS1_mock	8
	ENSG00000232059	17.579	9.11825	3.61064e-14	nucleus	IAV_mock	8
TMPRSS11F	ENSG00000198092	10.8235	9.11483	1.33325e-14	nucleus	IAV_mock	16
	ENSG00000264125	15.5611	9.11152	5.84441e-15	nucleus	IAV_mock	16
	ENSG00000229407	53.837	9.10433	9.39601e-15	nucleus	IAV_mock	8
OAS2	ENSG00000111335	1384.94	9.1001	5.03271e-156	nucleus	IAV_mock	8
CSF1R	ENSG00000182578	18.8121	9.0977	5.16301e-11	cytosol	dNS1_mock	16
RNASE10	ENSG00000182545	16.6439	9.09653	1.03342e-14	cytosol	dNS1_mock	16
EIF4A1P5	ENSG00000226161	25.5393	9.0942	7.14083e-15	nucleus	IAV_mock	8
	ENSG00000213386	98.6517	9.0896	6.99008e-26	cytosol	IAV_mock	8
TTC9B	ENSG00000174521	82.4292	9.08492	9.83777e-27	cytosol	dNS1_mock	16
RSAD2	ENSG00000134321	13590.8	9.08374	1.68354e-82	cytosol	IAV_mock	16
C10orf99	ENSG00000188373	11.7616	9.08232	7.26511e-14	nucleus	IAV_mock	8
	ENSG00000223503	33.419	9.0757	3.8475e-15	nucleus	IAV_mock	16
MYOCOS	ENSG00000283683	46.7338	9.07517	7.43565e-15	nucleus	IAV_mock	8
SV2A	ENSG00000159164	134.888	9.06167	3.81199e-13	cytosol	IAV_mock	8
SLC17A8	ENSG00000179520	71.3752	9.05966	5.0653e-19	nucleus	IAV_mock	16
ST3GAL6-AS1	ENSG00000239445	95.9775	9.05874	1.42236e-40	nucleus	IAV_mock	8
HIF1A-AS3	ENSG00000258667	612.513	9.05798	4.44534e-51	nucleus	IAV_mock	16
	ENSG00000275431	13.6195	9.04536	4.74192e-14	nucleus	IAV_mock	8
TNF	ENSG00000232810	45.2347	9.04361	4.71588e-15	nucleus	IAV_mock	16
FAM124B	ENSG00000124019	42.2369	9.04351	1.64485e-14	nucleus	IAV_mock	8
SNX31	ENSG00000174226	76.3387	9.04088	1.07223e-13	nucleus	IAV_mock	8
LINC00426	ENSG00000238121	24.2627	9.03481	1.3168e-13	nucleus	IAV_mock	8
ACAN	ENSG00000157766	20.0323	9.03406	1.16818e-13	cytosol	dNS1_mock	16
	ENSG00000262343	27.9286	9.03326	5.22785e-15	cytosol	IAV_mock	16
VN2R1P	ENSG00000174930	15.7125	9.02466	4.99524e-14	nucleus	IAV_mock	8
KRT8P28	ENSG00000223810	21.373	9.02354	3.5281e-14	nucleus	IAV_mock	8
LINC02059	ENSG00000250544	11.0311	9.01614	5.53751e-13	nucleus	IAV_mock	8
SRD5A3-AS1	ENSG00000249700	122.613	9.00771	1.01019e-70	nucleus	dNS1_mock	16
NME5	ENSG00000112981	36.1955	9.00191	2.49879e-14	nucleus	IAV_mock	8
	ENSG00000223503	33.419	8.9995	4.50335e-15	cytosol	IAV_mock	16
GBP1	ENSG00000117228	3557.17	8.9962	3.14493e-111	nucleus	dNS1_mock	16
XRCC6P1	ENSG00000237417	27.343	8.99605	3.2878e-14	nucleus	IAV_mock	8
GOLGA6L11P	ENSG00000223698	16.9348	8.99597	1.45799e-13	nucleus	dNS1_mock	16
CCL4	ENSG00000275302	403.839	8.99592	2.37738e-15	cytosol	IAV_mock	16
	ENSG00000237413	23.34	8.99516	2.73459e-13	cytosol	IAV_mock	16
CXCL9	ENSG00000138755	12.7916	8.99232	1.52073e-13	cytosol	dNS1_mock	8
SV2A	ENSG00000159164	134.888	8.99145	1.43941e-21	cytosol	IAV_mock	16
PPIL1P1	ENSG00000237951	38.6223	8.99091	2.03308e-26	nucleus	IAV_mock	16
	ENSG00000267122	31.9426	8.98905	1.57129e-13	nucleus	IAV_mock	8
COL2A1	ENSG00000139219	45.0864	8.98761	2.77107e-13	cytosol	IAV_mock	16
CKAP2P1	ENSG00000258722	49.996	8.98578	1.00898e-32	nucleus	IAV_mock	16
ADAMTSL2	ENSG00000197859	10.9414	8.97654	9.37845e-14	cytosol	dNS1_mock	16
	ENSG00000233708	9.42897	8.97466	6.39713e-13	nucleus	IAV_mock	16
	ENSG00000257002	43.6979	8.97387	1.26222e-13	nucleus	IAV_mock	8
MOGAT3	ENSG00000106384	20.763	8.96947	2.35233e-10	nucleus	IAV_mock	8
TTC9B	ENSG00000174521	82.4292	8.96836	2.57622e-14	nucleus	dNS1_mock	8
CCN4	ENSG00000104415	15.9963	8.96786	1.14847e-12	nucleus	dNS1_mock	8
CYLD-AS1	ENSG00000261644	13.9209	8.96736	3.8767e-14	cytosol	dNS1_mock	16
IFI44L	ENSG00000137959	323.659	8.96625	1.03078e-77	nucleus	IAV_mock	8
GIMAP8	ENSG00000171115	31.7809	8.96585	7.12317e-15	cytosol	IAV_mock	16
HCAR2	ENSG00000182782	221.618	8.9636	2.3667e-52	nucleus	dNS1_mock	8
AIFM1P1	ENSG00000225509	45.115	8.96057	2.80314e-14	nucleus	IAV_mock	8
TMEM151B	ENSG00000178233	16.6189	8.95299	3.93835e-11	nucleus	IAV_mock	8
	ENSG00000267122	31.9426	8.95116	3.6542e-14	nucleus	IAV_mock	16
	ENSG00000273269	17.9037	8.94621	1.89397e-13	nucleus	IAV_mock	8
	ENSG00000239219	29.5944	8.94373	1.48515e-13	nucleus	IAV_mock	8
	ENSG00000213386	98.6517	8.94118	2.8907e-15	cytosol	IAV_mock	16
TNFAIP6	ENSG00000123610	21.2778	8.93158	4.43952e-14	cytosol	dNS1_mock	16
	ENSG00000267122	31.9426	8.93092	2.46816e-14	cytosol	IAV_mock	16
	ENSG00000248188	16.455	8.92919	3.56921e-14	nucleus	IAV_mock	16
ZBP1	ENSG00000124256	96.4931	8.91969	8.63581e-14	cytosol	IAV_mock	16
	ENSG00000218713	18.5737	8.91656	1.85355e-08	nucleus	IAV_mock	8
	ENSG00000283529	69.8405	8.91007	3.18922e-15	cytosol	IAV_mock	16
C8orf89	ENSG00000274443	15.8582	8.90756	4.75974e-13	nucleus	IAV_mock	8
LRRN3	ENSG00000173114	418.929	8.90154	3.66316e-42	nucleus	dNS1_mock	16
CERS3	ENSG00000154227	19.7683	8.90092	6.85392e-14	nucleus	IAV_mock	8
ASPN	ENSG00000106819	19.4505	8.90021	2.85583e-13	nucleus	IAV_mock	8
LINC00595	ENSG00000230417	8.14182	8.89971	3.24901e-12	nucleus	IAV_mock	8
LINC00856	ENSG00000230417	8.14182	8.89971	3.24901e-12	nucleus	IAV_mock	8
CHRNA1	ENSG00000138435	12.4916	8.89813	2.35531e-13	nucleus	IAV_mock	8
NCOA4P2	ENSG00000249934	14.9969	8.89686	9.89531e-15	nucleus	IAV_mock	16
GARIN5B	ENSG00000180043	61.1758	8.89559	6.45781e-35	nucleus	IAV_mock	8
CPXM1	ENSG00000088882	21.809	8.89464	9.38981e-18	nucleus	dNS1_mock	16
FAP	ENSG00000078098	425.105	8.88856	1.24254e-14	cytosol	IAV_mock	16
EIF4A1P5	ENSG00000226161	25.5393	8.88212	4.83185e-15	nucleus	IAV_mock	16
LINC01806	ENSG00000227403	22.9202	8.88205	7.55401e-15	nucleus	IAV_mock	16
OTOAP1	ENSG00000257838	44.5884	8.88171	1.11075e-14	cytosol	IAV_mock	16
TSGA10IP	ENSG00000175513	35.118	8.88118	1.02858e-13	nucleus	IAV_mock	8
PARP15	ENSG00000173200	122.506	8.8809	6.08046e-15	cytosol	IAV_mock	8
	ENSG00000287230	37.2752	8.87902	9.58938e-14	nucleus	IAV_mock	8
EGR2	ENSG00000122877	226.565	8.87698	1.22737e-14	nucleus	IAV_mock	8
COL6A3	ENSG00000163359	105.875	8.87513	2.9176e-13	cytosol	IAV_mock	16
RSPO2	ENSG00000147655	61.9491	8.86926	8.62837e-15	cytosol	IAV_mock	16
	ENSG00000205890	83.3574	8.86574	9.23834e-48	nucleus	IAV_mock	16
	ENSG00000223503	33.419	8.85948	1.07223e-13	nucleus	IAV_mock	8
ANKRD35	ENSG00000198483	30.076	8.85681	3.99767e-09	nucleus	IAV_mock	8
LHFPL3-AS2	ENSG00000225329	27.0687	8.85387	7.37415e-14	nucleus	IAV_mock	8
SLC39A12	ENSG00000148482	34.9327	8.8538	9.53862e-26	nucleus	IAV_mock	16
IFNA22P	ENSG00000224416	37.0987	8.85375	9.19149e-14	cytosol	dNS1_mock	8
IFNL3	ENSG00000197110	10510.6	8.85358	7.66041e-15	cytosol	IAV_mock	8
MIR548AL	ENSG00000264402	7.53762	8.8532	3.34268e-13	cytosol	dNS1_mock	16
IFNA5	ENSG00000147873	50.3893	8.84826	1.52926e-13	nucleus	dNS1_mock	8
PRSS47P	ENSG00000276717	20.5657	8.84394	1.84915e-13	nucleus	IAV_mock	8
IFIH1	ENSG00000115267	9323.73	8.83642	2.57446e-246	nucleus	dNS1_mock	16
COL6A3	ENSG00000163359	105.875	8.83334	6.24476e-13	cytosol	IAV_mock	8
HNRNPA1P30	ENSG00000233780	16.8503	8.83242	1.40756e-13	nucleus	IAV_mock	8
RIIAD1	ENSG00000178796	34.7499	8.83236	5.53389e-25	nucleus	IAV_mock	16
DDX58	ENSG00000107201	17544	8.8299	0	cytosol	dNS1_mock	16
PPIAP9	ENSG00000219797	20.7358	8.82638	1.34881e-13	nucleus	IAV_mock	8
BCAR4	ENSG00000262117	57.3564	8.82529	7.14728e-39	nucleus	IAV_mock	16
ACTG1P10	ENSG00000231340	18.387	8.82503	3.43825e-14	cytosol	IAV_mock	16
SLC26A3	ENSG00000091138	49.7524	8.82378	7.79623e-15	cytosol	IAV_mock	16
CPLX4	ENSG00000166569	16.8748	8.8212	2.4431e-13	nucleus	IAV_mock	8
ATP4A	ENSG00000105675	205.709	8.80779	7.76552e-12	nucleus	dNS1_mock	8
	ENSG00000287230	37.2752	8.80753	6.48805e-24	nucleus	IAV_mock	16
SLC39A12	ENSG00000148482	34.9327	8.80751	6.15666e-14	nucleus	IAV_mock	8
	ENSG00000285847	22.9418	8.80672	1.19367e-09	nucleus	IAV_mock	8
	ENSG00000268088	6.70824	8.80354	1.7233e-11	nucleus	dNS1_mock	8
	ENSG00000237927	13.3382	8.80344	8.73487e-13	nucleus	IAV_mock	8
MEP1B	ENSG00000141434	53.0892	8.79167	2.93905e-18	cytosol	IAV_mock	16
CD300A	ENSG00000167851	19.5026	8.78872	1.82318e-13	cytosol	IAV_mock	16
	ENSG00000242507	21.7192	8.7877	2.39501e-14	nucleus	IAV_mock	16
CBX1P3	ENSG00000237379	28.6276	8.78657	3.34995e-14	nucleus	dNS1_mock	16
MAS1	ENSG00000130368	36.6157	8.78064	1.73321e-05	nucleus	IAV_mock	8
	ENSG00000283529	69.8405	8.78048	2.78203e-25	nucleus	IAV_mock	16
PPEF2	ENSG00000156194	54.8555	8.77746	4.54552e-18	nucleus	IAV_mock	16
TNFSF11	ENSG00000120659	9.33539	8.77456	2.74299e-12	nucleus	IAV_mock	8
	ENSG00000227133	30.3776	8.77293	7.95215e-25	nucleus	IAV_mock	16
TEX13D	ENSG00000282419	8.25562	8.77159	4.26656e-13	nucleus	IAV_mock	16
	ENSG00000233583	19.3746	8.76974	1.14634e-13	nucleus	IAV_mock	16
IFIT1B	ENSG00000204010	67.3814	8.76142	2.38289e-17	nucleus	IAV_mock	16
	ENSG00000280087	33.7518	8.76063	1.12814e-16	nucleus	IAV_mock	8
ACSM5P1	ENSG00000260762	12.137	8.75495	4.44827e-12	nucleus	IAV_mock	8
AURKBP1	ENSG00000230948	27.4136	8.75121	3.14275e-14	cytosol	IAV_mock	16
TNFAIP3	ENSG00000118503	8086.35	8.74868	2.1426e-244	cytosol	dNS1_mock	16
CHI3L2	ENSG00000064886	10.4241	8.74608	1.23739e-11	nucleus	IAV_mock	8
RANBP3L	ENSG00000164188	113.18	8.74584	1.02487e-13	nucleus	dNS1_mock	8
	ENSG00000261402	16.8406	8.74487	4.10615e-13	nucleus	dNS1_mock	8
SNX31	ENSG00000174226	76.3387	8.74465	4.33037e-12	cytosol	IAV_mock	16
HP	ENSG00000257017	14.5247	8.74384	5.16944e-13	nucleus	IAV_mock	8
ISG15	ENSG00000187608	5510.64	8.74353	4.33868e-202	cytosol	dNS1_mock	8
IFNL2	ENSG00000183709	9039.01	8.7425	2.68029e-18	cytosol	IAV_mock	16
IDO1	ENSG00000131203	194.164	8.74219	3.66501e-18	nucleus	dNS1_mock	16
LMO7DN	ENSG00000178734	15.4493	8.73981	3.2876e-14	nucleus	IAV_mock	16
PHOX2B-AS1	ENSG00000250467	12.3414	8.73827	8.51591e-13	nucleus	IAV_mock	8
NME5	ENSG00000112981	36.1955	8.73538	2.11381e-14	cytosol	IAV_mock	16
IFNL3P1	ENSG00000268510	113.637	8.73308	8.31013e-14	nucleus	dNS1_mock	8
DCHS1	ENSG00000166341	504.724	8.73243	5.2925e-111	cytosol	dNS1_mock	16
COL2A1	ENSG00000139219	45.0864	8.72824	1.18703e-13	nucleus	IAV_mock	8
EGR2	ENSG00000122877	226.565	8.72758	4.39557e-14	nucleus	dNS1_mock	8
SLC25A5P8	ENSG00000225347	8.00252	8.72632	2.10235e-12	nucleus	IAV_mock	8
PHOX2B-AS1	ENSG00000250467	12.3414	8.72616	1.45235e-13	nucleus	IAV_mock	16
IFI44	ENSG00000137965	664.117	8.72537	2.11465e-143	cytosol	dNS1_mock	16
IFIT2	ENSG00000119922	173838	8.72249	6.02861e-291	cytosol	IAV_mock	16
	ENSG00000267424	8.163	8.72154	6.39439e-13	nucleus	IAV_mock	16
AMZ2P2	ENSG00000219249	8.76884	8.72086	3.18486e-12	nucleus	IAV_mock	8
LINC02613	ENSG00000231367	42.0968	8.71441	7.7691e-12	nucleus	IAV_mock	8
	ENSG00000233558	12.9314	8.71199	4.04004e-13	nucleus	IAV_mock	8
MX1	ENSG00000157601	4122.82	8.71058	2.61976e-224	nucleus	dNS1_mock	8
TMEM119	ENSG00000183160	15.8984	8.71028	5.32641e-13	nucleus	IAV_mock	8
DHX58	ENSG00000108771	1183.92	8.70865	2.79232e-37	cytosol	dNS1_mock	8
LINC02044	ENSG00000243795	27.1756	8.70714	1.8326e-21	nucleus	dNS1_mock	16
IL6	ENSG00000136244	1081.99	8.70354	1.15807e-57	cytosol	dNS1_mock	16
LINC00658	ENSG00000226995	14.4739	8.70144	1.38394e-08	nucleus	IAV_mock	8
RSPO2	ENSG00000147655	61.9491	8.70091	2.16175e-13	nucleus	IAV_mock	8
	ENSG00000246130	94.888	8.69788	1.56432e-39	cytosol	IAV_mock	16
MYOCOS	ENSG00000283683	46.7338	8.69584	1.70065e-31	nucleus	IAV_mock	16
RPS4XP6	ENSG00000244073	14.7063	8.69471	8.8026e-13	nucleus	IAV_mock	8
	ENSG00000287554	12.2376	8.69419	2.7737e-13	nucleus	IAV_mock	16
NACA2	ENSG00000253506	13.1615	8.69413	1.33669e-13	nucleus	IAV_mock	16
MYOCOS	ENSG00000283683	46.7338	8.69202	1.6056e-14	cytosol	IAV_mock	16
CCT4P1	ENSG00000242703	19.3333	8.69202	1.35567e-06	nucleus	IAV_mock	8
	ENSG00000249122	9.30935	8.68081	4.29241e-12	nucleus	IAV_mock	8
TEX35	ENSG00000240021	14.3585	8.68052	1.93253e-13	nucleus	IAV_mock	16
MKX	ENSG00000150051	48.6862	8.67978	2.23068e-37	cytosol	dNS1_mock	16
SLC22A10	ENSG00000184999	12.3635	8.67735	2.69769e-13	nucleus	IAV_mock	16
CYP3A4	ENSG00000160868	27.809	8.66603	2.1173e-16	nucleus	IAV_mock	8
	ENSG00000249478	28.803	8.66437	9.73304e-13	nucleus	IAV_mock	16
	ENSG00000260173	14.6674	8.66313	1.21749e-12	nucleus	IAV_mock	8
PMP2	ENSG00000147588	6.59762	8.66234	1.56615e-11	nucleus	IAV_mock	8
IFNB1	ENSG00000171855	9558.35	8.66167	4.98079e-13	nucleus	IAV_mock	8
MYO3B	ENSG00000071909	14.4693	8.65921	3.70929e-11	nucleus	IAV_mock	8
	ENSG00000285401	16.1121	8.6592	1.58322e-13	nucleus	IAV_mock	16
SLC38A4	ENSG00000139209	50.7799	8.65554	4.53044e-13	cytosol	IAV_mock	16
SENP3-EIF4A1	ENSG00000277957	24.1496	8.65433	2.29749e-14	cytosol	IAV_mock	16
OR2K2	ENSG00000171133	10.8699	8.65104	1.63935e-12	nucleus	IAV_mock	8
CDO1	ENSG00000129596	28.3311	8.65087	9.0046e-13	nucleus	IAV_mock	8
CRTAM	ENSG00000109943	13.4769	8.64986	5.16396e-12	nucleus	IAV_mock	8
LINC02363	ENSG00000180712	27.7525	8.64701	3.45468e-13	nucleus	IAV_mock	8
IFNA13	ENSG00000233816	10.3399	8.64628	1.14648e-12	cytosol	dNS1_mock	16
GRK7	ENSG00000114124	32.9954	8.64543	3.77148e-17	nucleus	IAV_mock	16
TSGA10IP	ENSG00000175513	35.118	8.64369	3.3848e-17	nucleus	IAV_mock	16
	ENSG00000271440	16.1351	8.64264	1.06994e-13	cytosol	IAV_mock	8
RGN	ENSG00000130988	14.7199	8.64021	1.37549e-12	cytosol	IAV_mock	16
EGR2	ENSG00000122877	226.565	8.63759	1.09154e-33	cytosol	dNS1_mock	16
	ENSG00000255843	8.66812	8.63633	1.70902e-12	nucleus	IAV_mock	8
LDHC	ENSG00000166796	175.709	8.6344	1.00987e-13	cytosol	IAV_mock	8
FLT3	ENSG00000122025	37.0667	8.63372	3.26553e-13	nucleus	IAV_mock	8
WFIKKN2	ENSG00000173714	23.8934	8.63038	4.66221e-06	nucleus	IAV_mock	8
YTHDF2P1	ENSG00000270503	52.171	8.626	6.05928e-29	nucleus	IAV_mock	16
SGSM3-AS1	ENSG00000229999	8.61594	8.62488	5.02321e-13	nucleus	IAV_mock	16
	ENSG00000225605	41.6654	8.6218	1.28793e-23	nucleus	IAV_mock	16
CXCL10	ENSG00000169245	697.474	8.6217	3.24412e-14	cytosol	IAV_mock	16
IFIT1B	ENSG00000204010	67.3814	8.62086	1.49745e-13	cytosol	IAV_mock	8
RSAD2	ENSG00000134321	13590.8	8.6179	1.07052e-84	nucleus	IAV_mock	16
TPH2	ENSG00000139287	47.2239	8.61492	9.65519e-17	nucleus	IAV_mock	8
	ENSG00000283599	18.6068	8.61346	3.63568e-13	nucleus	IAV_mock	8
LINC02150	ENSG00000248150	19.039	8.6125	7.54656e-13	nucleus	IAV_mock	8
RPL31P58	ENSG00000243053	8.25612	8.60634	1.33767e-12	nucleus	IAV_mock	16
NRBF2P3	ENSG00000237415	9.27131	8.60235	1.04867e-11	nucleus	IAV_mock	8
HIF1A-AS3	ENSG00000258667	612.513	8.59943	6.52644e-24	cytosol	IAV_mock	16
	ENSG00000271268	24.8726	8.59623	5.91888e-13	nucleus	IAV_mock	8
MMP13	ENSG00000137745	17.7303	8.59167	4.73537e-12	nucleus	IAV_mock	8
	ENSG00000285654	12.8498	8.58852	1.03705e-11	nucleus	IAV_mock	8
IFNA8	ENSG00000120242	9.85909	8.58251	3.68843e-12	cytosol	dNS1_mock	16
AMER2	ENSG00000165566	7.01089	8.58231	1.62024e-11	nucleus	IAV_mock	8
LINC01806	ENSG00000227403	22.9202	8.58175	3.70202e-13	nucleus	IAV_mock	8
RPLP0P3	ENSG00000240023	66.1674	8.58124	1.24388e-13	cytosol	IAV_mock	8
OAS2	ENSG00000111335	1384.94	8.57944	3.58265e-173	nucleus	IAV_mock	16
SERPINI2	ENSG00000114204	7.67271	8.57892	8.4661e-12	nucleus	IAV_mock	8
IFNL3	ENSG00000197110	10510.6	8.57487	3.60459e-14	nucleus	IAV_mock	16
TRPC5OS	ENSG00000204025	7.82061	8.57439	2.78647e-12	nucleus	IAV_mock	8
THEMIS	ENSG00000172673	12.772	8.57307	2.26575e-08	nucleus	IAV_mock	8
PTX3	ENSG00000163661	239.232	8.57304	2.39128e-38	cytosol	dNS1_mock	16
LDHAL6A	ENSG00000166800	122.41	8.57244	8.27086e-26	nucleus	IAV_mock	8
OTOL1	ENSG00000182447	11.982	8.57224	2.66714e-12	nucleus	IAV_mock	8
RGS22	ENSG00000132554	48.7968	8.57114	8.60537e-33	cytosol	IAV_mock	16
ZKSCAN8P2	ENSG00000218016	25.7307	8.57056	1.08973e-13	cytosol	IAV_mock	16
OR6J1	ENSG00000255804	19.2694	8.57035	1.69179e-12	cytosol	IAV_mock	16
	ENSG00000278346	27.156	8.56949	2.93994e-23	nucleus	IAV_mock	16
PGC	ENSG00000096088	8.02524	8.5683	5.91755e-11	nucleus	IAV_mock	8
IFIT1B	ENSG00000204010	67.3814	8.56764	1.54233e-13	cytosol	IAV_mock	16
	ENSG00000220349	8.36165	8.567	8.21926e-13	nucleus	IAV_mock	16
REELD1	ENSG00000250673	18.8186	8.56177	1.35828e-12	nucleus	IAV_mock	8
	ENSG00000257611	15.0171	8.55977	6.53162e-13	nucleus	IAV_mock	8
CHRDL1	ENSG00000101938	9.18744	8.55746	5.72091e-13	cytosol	dNS1_mock	16
CSAG3	ENSG00000268916	11.3972	8.55743	3.8779e-13	cytosol	dNS1_mock	16
SV2A	ENSG00000159164	134.888	8.55698	6.16517e-23	nucleus	IAV_mock	8
USP6	ENSG00000129204	21.8465	8.55362	9.72094e-14	cytosol	IAV_mock	16
IGF2-AS	ENSG00000099869	40.2687	8.55291	3.63749e-23	nucleus	dNS1_mock	16
MYH11	ENSG00000133392	47.7821	8.54969	1.70389e-15	cytosol	IAV_mock	16
LCK	ENSG00000182866	22.7328	8.54838	1.56577e-12	nucleus	IAV_mock	8
ZSCAN4	ENSG00000180532	10.0115	8.54578	1.08655e-11	nucleus	IAV_mock	8
	ENSG00000286741	37.5627	8.54408	1.03305e-21	nucleus	IAV_mock	8
ZKSCAN8P2	ENSG00000218016	25.7307	8.53982	1.31924e-13	nucleus	IAV_mock	16
RTP4	ENSG00000136514	17.5645	8.53584	3.11687e-12	nucleus	dNS1_mock	8
MOGAT3	ENSG00000106384	20.763	8.53444	2.96174e-10	nucleus	IAV_mock	16
AKR1C6P	ENSG00000151631	8.34635	8.53407	1.52178e-11	nucleus	IAV_mock	8
IL13	ENSG00000169194	64.6758	8.53303	4.70406e-14	cytosol	IAV_mock	16
	ENSG00000287603	27.4826	8.5325	3.51653e-13	cytosol	IAV_mock	8
	ENSG00000257761	66.0718	8.52913	4.34713e-34	nucleus	IAV_mock	8
ZNF563	ENSG00000188868	10.8277	8.52822	9.84038e-13	nucleus	IAV_mock	16
	ENSG00000213386	98.6517	8.52788	1.5105e-42	nucleus	IAV_mock	8
CPXM1	ENSG00000088882	21.809	8.52606	1.68264e-13	cytosol	dNS1_mock	16
RPL12P19	ENSG00000226972	12.1773	8.51676	3.16645e-13	nucleus	IAV_mock	16
LINC01482	ENSG00000267659	30.6183	8.51437	2.35863e-16	nucleus	IAV_mock	16
HCAR3	ENSG00000255398	105.527	8.5099	2.70289e-24	cytosol	dNS1_mock	16
MRC1	ENSG00000260314	249.267	8.5097	1.27406e-90	nucleus	IAV_mock	16
LINC01127	ENSG00000281162	17.5946	8.50841	2.69066e-12	nucleus	IAV_mock	8
TMCO2	ENSG00000188800	15.3456	8.50826	3.34215e-13	nucleus	IAV_mock	16
	ENSG00000270926	8.91931	8.50451	7.8002e-12	nucleus	IAV_mock	16
LINC00865	ENSG00000232229	16.9971	8.50275	6.5142e-12	nucleus	IAV_mock	8
RPS24P16	ENSG00000242634	19.7156	8.5026	1.48679e-16	nucleus	IAV_mock	16
	ENSG00000257761	66.0718	8.50259	1.36655e-40	nucleus	IAV_mock	16
IQCA1L	ENSG00000278685	16.0119	8.5017	2.95554e-09	nucleus	IAV_mock	8
GYG1P1	ENSG00000251633	20.6808	8.49526	5.97882e-13	nucleus	IAV_mock	8
IFNB1	ENSG00000171855	9558.35	8.49465	2.63186e-13	cytosol	IAV_mock	8
LINC00865	ENSG00000232229	16.9971	8.49448	9.20443e-13	nucleus	IAV_mock	16
	ENSG00000279964	9.57983	8.49386	7.73534e-12	cytosol	dNS1_mock	8
	ENSG00000285744	37.1923	8.49358	1.50881e-13	nucleus	dNS1_mock	16
OPALIN	ENSG00000197430	23.2084	8.48174	1.35991e-05	nucleus	IAV_mock	8
HDC	ENSG00000140287	73.7412	8.48131	3.2315e-53	nucleus	IAV_mock	16
IMMP1LP2	ENSG00000258159	22.7338	8.47956	8.55301e-14	nucleus	IAV_mock	16
ZNF560	ENSG00000198028	57.6382	8.47758	1.31432e-11	cytosol	IAV_mock	16
CGB2	ENSG00000104818	9.38102	8.47701	1.15359e-11	nucleus	IAV_mock	8
	ENSG00000237588	8.53211	8.47673	5.47334e-12	nucleus	IAV_mock	8
LINC00880	ENSG00000243629	30.4096	8.47299	1.60546e-15	nucleus	IAV_mock	8
SHISA2	ENSG00000180730	6.95515	8.47286	2.8598e-10	nucleus	IAV_mock	8
PECAM1	ENSG00000261371	165.001	8.47195	9.4683e-45	cytosol	IAV_mock	16
MMP13	ENSG00000137745	17.7303	8.47018	1.27228e-12	cytosol	IAV_mock	16
IFNA5	ENSG00000147873	50.3893	8.46952	1.36495e-16	nucleus	IAV_mock	16
HAMP	ENSG00000105697	36.3636	8.46693	4.66327e-13	cytosol	IAV_mock	8
TEX43	ENSG00000196900	19.0323	8.46383	1.05329e-12	nucleus	IAV_mock	8
ST3GAL6-AS1	ENSG00000239445	95.9775	8.46158	1.17181e-64	nucleus	IAV_mock	16
THAP12P3	ENSG00000227972	12.5249	8.46137	1.25377e-12	nucleus	IAV_mock	16
	ENSG00000233018	8.36013	8.46062	3.09322e-12	nucleus	IAV_mock	16
	ENSG00000271440	16.1351	8.45816	2.83685e-13	cytosol	IAV_mock	16
GCM1	ENSG00000137270	45.2417	8.45623	1.86496e-19	nucleus	IAV_mock	16
NPPB	ENSG00000120937	8.31282	8.45514	3.99432e-12	cytosol	IAV_mock	16
KRT18P37	ENSG00000253943	31.4368	8.45393	1.1351e-13	cytosol	IAV_mock	16
IL1A	ENSG00000115008	318.048	8.45379	6.70556e-141	cytosol	dNS1_mock	16
ACSM5P1	ENSG00000260762	12.137	8.45182	4.27148e-12	nucleus	IAV_mock	16
	ENSG00000213386	98.6517	8.45053	3.25978e-28	nucleus	IAV_mock	16
SCNN1G	ENSG00000166828	8.54355	8.45049	2.8727e-12	cytosol	dNS1_mock	16
LINC02636	ENSG00000224222	16.0482	8.45048	3.42011e-13	cytosol	dNS1_mock	16
CGB2	ENSG00000104818	9.38102	8.45039	2.17605e-12	nucleus	IAV_mock	16
	ENSG00000285812	19.5981	8.4474	2.82348e-16	nucleus	IAV_mock	16
	ENSG00000255404	19.4214	8.44677	4.88337e-09	nucleus	IAV_mock	16
IFIT6P	ENSG00000224289	25.2343	8.44511	3.37811e-13	nucleus	IAV_mock	16
	ENSG00000246130	94.888	8.44438	3.72452e-13	nucleus	IAV_mock	8
	ENSG00000279025	25.2966	8.44391	1.28908e-15	nucleus	IAV_mock	8
MX1	ENSG00000157601	4122.82	8.4434	1.46879e-178	nucleus	dNS1_mock	16
FNDC7	ENSG00000143107	94.0528	8.44243	1.94133e-29	cytosol	IAV_mock	16
C1orf162	ENSG00000143110	62.8511	8.43954	2.34006e-13	cytosol	IAV_mock	8
KRT8P28	ENSG00000223810	21.373	8.43393	2.64491e-13	nucleus	IAV_mock	16
AMPD1	ENSG00000116748	35.4383	8.43307	2.48184e-13	cytosol	IAV_mock	16
LINC02150	ENSG00000248150	19.039	8.42889	3.76841e-13	nucleus	IAV_mock	16
C11orf97	ENSG00000257057	13.0286	8.42651	9.36061e-13	cytosol	dNS1_mock	16
	ENSG00000205890	83.3574	8.42158	1.2141e-20	nucleus	IAV_mock	8
	ENSG00000275103	8.67439	8.41879	2.32351e-12	nucleus	IAV_mock	16
	ENSG00000278819	37.7207	8.41099	5.4763e-35	nucleus	IAV_mock	16
IGBP1P4	ENSG00000250325	26.9165	8.4059	2.81471e-15	nucleus	IAV_mock	16
MYL12BP2	ENSG00000227765	9.09802	8.40566	6.64137e-12	nucleus	IAV_mock	8
	ENSG00000279359	9.66669	8.40522	2.21735e-11	nucleus	IAV_mock	8
ZNF300P1	ENSG00000197083	89.8042	8.40382	2.52171e-13	cytosol	dNS1_mock	16
ANKRD1	ENSG00000148677	988.153	8.39799	1.05909e-178	cytosol	IAV_mock	16
	ENSG00000288076	155.7	8.39788	1.32387e-25	cytosol	dNS1_mock	16
	ENSG00000236807	20.2647	8.39579	1.48272e-12	nucleus	IAV_mock	8
KRT8P11	ENSG00000255815	14.7802	8.3951	1.49445e-12	nucleus	IAV_mock	8
OR7D2	ENSG00000188000	13.6365	8.39491	4.49192e-13	nucleus	IAV_mock	16
PTGER4	ENSG00000171522	1470.66	8.39316	1.62233e-195	cytosol	dNS1_mock	16
SLC17A9	ENSG00000101194	22.3329	8.38984	9.35945e-13	nucleus	IAV_mock	16
DEPDC1P2	ENSG00000232486	33.665	8.38941	3.5219e-13	cytosol	dNS1_mock	16
CTCFL	ENSG00000124092	23.3174	8.38699	1.60274e-06	nucleus	IAV_mock	8
S100A7	ENSG00000143556	19.0529	8.38575	1.75889e-12	nucleus	IAV_mock	16
GNLY	ENSG00000115523	10.1345	8.38543	2.93322e-11	nucleus	IAV_mock	8
MRLN	ENSG00000227877	13.1358	8.38358	7.44347e-12	nucleus	IAV_mock	8
SPDYE21	ENSG00000230358	15.0822	8.38308	5.4478e-12	nucleus	IAV_mock	8
IFNL3	ENSG00000197110	10510.6	8.38167	3.72944e-23	cytosol	IAV_mock	16
G6PC1	ENSG00000131482	17.6357	8.3801	3.46059e-07	nucleus	IAV_mock	8
H3C9P	ENSG00000220875	164.949	8.3784	1.62754e-12	cytosol	IAV_mock	8
LINC02560	ENSG00000268307	26.1702	8.37775	7.06681e-13	cytosol	IAV_mock	8
OR6J1	ENSG00000255804	19.2694	8.37662	6.24393e-12	nucleus	IAV_mock	16
MIR8059	ENSG00000278672	7.54745	8.37527	3.03202e-12	nucleus	IAV_mock	16
TNN	ENSG00000120332	86.9812	8.37423	3.10547e-09	cytosol	IAV_mock	16
MC5R	ENSG00000176136	8.92126	8.37376	2.41295e-12	cytosol	dNS1_mock	16
SPAM1	ENSG00000106304	9.14245	8.37206	6.18193e-11	nucleus	IAV_mock	8
CD1E	ENSG00000158488	12.8038	8.3715	1.37914e-11	nucleus	IAV_mock	8
IFNL3	ENSG00000197110	10510.6	8.37073	1.15915e-12	nucleus	IAV_mock	8
	ENSG00000224302	6.58449	8.36807	1.0766e-11	nucleus	IAV_mock	16
LINC02168	ENSG00000261703	7.19926	8.3664	7.20869e-12	nucleus	IAV_mock	16
ZNF563	ENSG00000188868	10.8277	8.36595	2.28876e-12	cytosol	IAV_mock	16
RAB44	ENSG00000255587	71.3268	8.36427	8.94828e-35	nucleus	IAV_mock	16
RIPOR2	ENSG00000111913	169.649	8.36398	4.51578e-09	nucleus	dNS1_mock	8
GBP1P1	ENSG00000225492	54.6052	8.36209	1.96161e-17	cytosol	dNS1_mock	16
OPRK1	ENSG00000082556	10.0988	8.36009	4.45548e-12	cytosol	dNS1_mock	16
	ENSG00000241358	34.063	8.36	1.08006e-22	nucleus	IAV_mock	16
MEP1B	ENSG00000141434	53.0892	8.35944	1.50818e-21	nucleus	IAV_mock	8
CCL4L2	ENSG00000276070	80.372	8.35746	3.27862e-08	nucleus	dNS1_mock	8
EGR2	ENSG00000122877	226.565	8.35556	4.55233e-20	cytosol	IAV_mock	8
TBX21	ENSG00000073861	23.2813	8.35454	1.59558e-12	cytosol	IAV_mock	16
ZBP1	ENSG00000124256	96.4931	8.34931	4.7025e-29	nucleus	IAV_mock	16
	ENSG00000261402	16.8406	8.34925	7.95963e-13	cytosol	dNS1_mock	16
ARHGAP30	ENSG00000186517	87.3613	8.34887	5.06752e-16	cytosol	IAV_mock	16
NOS2	ENSG00000007171	57.5844	8.34849	7.79466e-20	cytosol	dNS1_mock	16
RPL7L1P5	ENSG00000267634	8.09948	8.34768	3.38861e-12	nucleus	IAV_mock	16
	ENSG00000286741	37.5627	8.34744	1.21747e-21	nucleus	IAV_mock	16
IGBP1P4	ENSG00000250325	26.9165	8.34669	1.13342e-12	cytosol	IAV_mock	16
	ENSG00000288013	6.13413	8.34424	4.54998e-10	nucleus	IAV_mock	8
APOL3	ENSG00000128284	101.183	8.34409	6.32592e-27	nucleus	IAV_mock	8
UBE2CP4	ENSG00000259179	5.36353	8.3437	1.27183e-10	nucleus	IAV_mock	8
PPBPP2	ENSG00000248848	37.9915	8.34267	1.24161e-14	nucleus	IAV_mock	8
INSM2	ENSG00000168348	7.59613	8.34252	5.37233e-12	cytosol	dNS1_mock	16
RPE65	ENSG00000116745	8.12716	8.34183	4.57509e-12	nucleus	IAV_mock	16
KRT79	ENSG00000185640	27.3218	8.33885	3.62678e-18	nucleus	IAV_mock	8
	ENSG00000250111	8.83063	8.3377	1.33832e-11	cytosol	IAV_mock	16
	ENSG00000248245	27.2935	8.33705	4.96582e-13	cytosol	IAV_mock	16
MX2	ENSG00000183486	399.514	8.33659	5.37812e-100	cytosol	dNS1_mock	8
AHCYP7	ENSG00000259465	16.8196	8.33652	8.81586e-13	nucleus	IAV_mock	16
	ENSG00000255680	8.55537	8.33652	2.4759e-12	nucleus	IAV_mock	16
SMAD9	ENSG00000120693	14.58	8.33063	1.83532e-11	nucleus	IAV_mock	8
NUP210L	ENSG00000143552	329.096	8.33037	2.4022e-59	nucleus	IAV_mock	16
TNF	ENSG00000232810	45.2347	8.33033	9.3106e-13	nucleus	dNS1_mock	16
	ENSG00000285102	62.2157	8.3293	1.51764e-36	nucleus	IAV_mock	16
TPTE2P3	ENSG00000244471	12.1203	8.32889	6.54604e-11	nucleus	IAV_mock	8
COL6A3	ENSG00000163359	105.875	8.3238	5.82583e-32	nucleus	IAV_mock	8
ERICH3	ENSG00000178965	168.116	8.3211	5.93702e-15	nucleus	IAV_mock	16
LINC00678	ENSG00000254934	11.1461	8.31345	1.65983e-11	nucleus	IAV_mock	8
MYL12BP2	ENSG00000227765	9.09802	8.31343	1.88487e-12	nucleus	IAV_mock	16
CRTAM	ENSG00000109943	13.4769	8.30918	5.47555e-12	cytosol	IAV_mock	16
ACTC1	ENSG00000159251	30.9737	8.30776	4.98188e-13	cytosol	IAV_mock	16
SLC15A3	ENSG00000110446	20.0334	8.30748	4.94589e-13	cytosol	dNS1_mock	16
GARIN1B	ENSG00000135248	58.3445	8.30387	2.68751e-29	cytosol	IAV_mock	16
FAT2	ENSG00000086570	20.6094	8.30351	1.54646e-11	cytosol	dNS1_mock	16
HIGD2AP1	ENSG00000230047	9.49505	8.30249	6.80363e-12	nucleus	IAV_mock	16
	ENSG00000285773	12.2405	8.30137	5.56277e-11	nucleus	IAV_mock	8
GAPDHP14	ENSG00000236056	6.8051	8.30098	2.71413e-12	nucleus	IAV_mock	16
	ENSG00000256152	184.09	8.29939	1.08745e-42	cytosol	dNS1_mock	16
SOAT2	ENSG00000167780	37.727	8.29439	5.03833e-12	cytosol	dNS1_mock	16
MIR425	ENSG00000199032	11.0976	8.29169	1.009e-11	cytosol	dNS1_mock	16
	ENSG00000246130	94.888	8.28564	9.69225e-13	nucleus	dNS1_mock	8
ZAR1L	ENSG00000189167	34.1269	8.28494	1.60953e-31	nucleus	IAV_mock	16
HOXD11	ENSG00000128713	54.03	8.2842	2.44825e-31	cytosol	dNS1_mock	16
	ENSG00000287233	14.7193	8.28402	1.01885e-11	nucleus	IAV_mock	8
	ENSG00000258926	148.306	8.28316	5.3964e-29	nucleus	IAV_mock	16
RASL12	ENSG00000103710	32.2773	8.28166	4.78283e-16	nucleus	IAV_mock	16
	ENSG00000273580	36.0009	8.27874	4.0251e-34	nucleus	IAV_mock	16
LINC01823	ENSG00000224655	19.8086	8.27266	1.96729e-06	nucleus	IAV_mock	8
NCOA4P2	ENSG00000249934	14.9969	8.27109	3.30114e-12	nucleus	IAV_mock	8
HCAR3	ENSG00000255398	105.527	8.26886	1.64091e-22	cytosol	dNS1_mock	8
LRRIQ4	ENSG00000188306	41.5601	8.26756	6.67291e-26	cytosol	IAV_mock	16
SYT16	ENSG00000139973	663.62	8.26742	3.2227e-94	nucleus	IAV_mock	16
OOSP3	ENSG00000285231	9.89531	8.26572	2.40547e-12	nucleus	IAV_mock	16
	ENSG00000196893	8.03954	8.26423	4.9425e-12	nucleus	IAV_mock	16
	ENSG00000230647	5.95251	8.26245	4.25226e-11	nucleus	dNS1_mock	16
PHACTR1	ENSG00000112137	34.5344	8.25709	3.73296e-32	nucleus	dNS1_mock	16
LINC01498	ENSG00000247213	38.7832	8.25224	1.44987e-12	cytosol	IAV_mock	16
SLC7A14-AS1	ENSG00000285051	52.5263	8.25155	9.29469e-16	nucleus	IAV_mock	8
IFNL2	ENSG00000183709	9039.01	8.25028	3.09191e-12	nucleus	IAV_mock	8
IL2RB	ENSG00000100385	7.13643	8.24776	3.80522e-10	nucleus	IAV_mock	8
IFI44	ENSG00000137965	664.117	8.24321	1.38668e-157	nucleus	dNS1_mock	8
	ENSG00000286257	8.61348	8.24195	2.37369e-11	nucleus	IAV_mock	8
	ENSG00000253112	6.35833	8.24086	1.42858e-10	nucleus	IAV_mock	16
	ENSG00000233583	19.3746	8.23998	1.86292e-11	nucleus	IAV_mock	8
ERICH3	ENSG00000178965	168.116	8.23992	2.37661e-09	cytosol	IAV_mock	16
HLA-DQB2	ENSG00000232629	5.57579	8.23678	6.04571e-10	nucleus	IAV_mock	8
DNAI2	ENSG00000171595	11.1849	8.23624	5.38546e-11	nucleus	IAV_mock	8
MOBP	ENSG00000168314	148.538	8.23231	4.87997e-36	nucleus	IAV_mock	16
C2CD4A	ENSG00000198535	91.312	8.23052	1.87798e-14	cytosol	dNS1_mock	8
CDC20B	ENSG00000164287	13.8233	8.2274	2.44468e-07	nucleus	IAV_mock	8
RPL19P21	ENSG00000230508	7.04895	8.22727	1.03034e-10	nucleus	IAV_mock	8
	ENSG00000249122	9.30935	8.22666	1.02435e-11	nucleus	IAV_mock	16
C10orf99	ENSG00000188373	11.7616	8.22333	2.84544e-12	nucleus	IAV_mock	16
	ENSG00000287015	8.12483	8.22169	3.75339e-11	nucleus	IAV_mock	16
	ENSG00000271268	24.8726	8.22126	5.31797e-12	nucleus	dNS1_mock	8
IFNB1	ENSG00000171855	9558.35	8.2202	1.54089e-15	cytosol	IAV_mock	16
TOGARAM2	ENSG00000189350	140.582	8.22001	2.52612e-36	nucleus	IAV_mock	16
FILIP1L	ENSG00000168386	13.565	8.21987	5.84458e-12	cytosol	dNS1_mock	16
	ENSG00000233558	12.9314	8.21893	1.56768e-12	nucleus	IAV_mock	16
LDHC	ENSG00000166796	175.709	8.2189	1.27262e-28	nucleus	IAV_mock	8
CELA2B	ENSG00000215704	6.37472	8.21696	3.5408e-10	nucleus	IAV_mock	8
RAD51AP2	ENSG00000214842	17.1935	8.2167	5.50635e-15	cytosol	dNS1_mock	16
RIIAD1	ENSG00000178796	34.7499	8.2161	3.96595e-12	nucleus	IAV_mock	8
	ENSG00000217477	15.9018	8.21524	1.71237e-15	nucleus	IAV_mock	16
CBLL2	ENSG00000175809	10.3424	8.21301	4.51058e-12	nucleus	IAV_mock	16
GOLGA6L11P	ENSG00000223698	16.9348	8.21179	5.70043e-12	cytosol	dNS1_mock	16
UBASH3A	ENSG00000160185	19.5427	8.21049	9.40116e-13	cytosol	dNS1_mock	16
	ENSG00000230495	17.0929	8.20657	2.40858e-14	nucleus	IAV_mock	8
RAD17P2	ENSG00000223724	7.00107	8.20609	2.23138e-11	cytosol	dNS1_mock	16
	ENSG00000213318	7.7619	8.20607	8.26284e-12	nucleus	IAV_mock	16
ALG1L13P	ENSG00000253981	12.1415	8.20568	3.08382e-11	nucleus	IAV_mock	8
	ENSG00000276110	6.9694	8.20187	2.60108e-11	nucleus	IAV_mock	8
AIPL1	ENSG00000129221	12.0841	8.20036	2.7802e-07	nucleus	IAV_mock	8
LINC00616	ENSG00000248307	91.5846	8.19991	6.14125e-11	cytosol	IAV_mock	16
MKRN8P	ENSG00000237090	14.4869	8.19906	1.61039e-11	nucleus	IAV_mock	8
ENDOU	ENSG00000111405	34.9634	8.19811	2.51511e-12	cytosol	IAV_mock	16
	ENSG00000267078	25.7517	8.19811	9.11493e-16	nucleus	IAV_mock	16
OAS2	ENSG00000111335	1384.94	8.19749	1.018e-63	cytosol	IAV_mock	16
RPL7P4	ENSG00000230449	21.8652	8.19704	6.97137e-21	nucleus	IAV_mock	16
XAF1	ENSG00000132530	79.9728	8.19401	6.60211e-13	nucleus	dNS1_mock	16
LINC02044	ENSG00000243795	27.1756	8.19128	3.00055e-12	cytosol	dNS1_mock	16
INMT	ENSG00000241644	5.84962	8.19063	9.46357e-11	nucleus	IAV_mock	8
	ENSG00000279633	195.568	8.1888	3.12174e-43	nucleus	IAV_mock	16
HERC5	ENSG00000138646	8466.02	8.18844	3.28773e-188	nucleus	dNS1_mock	8
	ENSG00000287041	64.2418	8.18817	6.31764e-52	nucleus	IAV_mock	16
LCK	ENSG00000182866	22.7328	8.18524	2.64303e-12	cytosol	IAV_mock	16
IFNA7	ENSG00000214042	35.2759	8.18487	1.63386e-07	cytosol	dNS1_mock	8
PTGER4	ENSG00000171522	1470.66	8.18264	1.36974e-146	nucleus	dNS1_mock	16
	ENSG00000286229	9.97706	8.18071	4.42249e-11	nucleus	IAV_mock	8
ADAMTS20	ENSG00000173157	8.87576	8.17767	5.05891e-09	nucleus	IAV_mock	8
GPHB5	ENSG00000179600	7.42687	8.17507	2.40922e-11	nucleus	IAV_mock	16
PRUNEP1	ENSG00000234706	6.35798	8.17496	4.84399e-11	nucleus	IAV_mock	16
UPB1	ENSG00000100024	8.16966	8.17425	5.28042e-11	nucleus	IAV_mock	8
HMCN2	ENSG00000148357	16.6952	8.17108	1.20968e-10	nucleus	IAV_mock	8
FNDC7	ENSG00000143107	94.0528	8.17033	4.76384e-49	nucleus	IAV_mock	16
	ENSG00000271969	23.0971	8.16914	6.74216e-16	nucleus	IAV_mock	16
	ENSG00000287554	12.2376	8.16903	3.51344e-11	nucleus	IAV_mock	8
	ENSG00000271268	24.8726	8.16875	1.28877e-15	nucleus	IAV_mock	16
OR7E47P	ENSG00000257542	5.92444	8.16789	7.99345e-10	nucleus	IAV_mock	8
SIM1	ENSG00000112246	9.77279	8.16761	1.37105e-06	nucleus	IAV_mock	8
GCM1	ENSG00000137270	45.2417	8.16754	2.28953e-17	nucleus	IAV_mock	8
	ENSG00000270926	8.91931	8.16437	3.04412e-10	nucleus	IAV_mock	8
	ENSG00000258592	6.02538	8.16365	3.56978e-10	nucleus	IAV_mock	8
ASB11	ENSG00000165192	11.3354	8.1633	2.53231e-11	nucleus	IAV_mock	16
HAVCR2	ENSG00000135077	60.6735	8.16306	2.97153e-32	cytosol	IAV_mock	16
RGS22	ENSG00000132554	48.7968	8.15976	9.18052e-12	nucleus	IAV_mock	8
OR2AE1	ENSG00000244623	23.1144	8.15888	1.74489e-14	nucleus	IAV_mock	8
	ENSG00000235400	17.7882	8.15871	1.28079e-12	nucleus	IAV_mock	16
LINC02560	ENSG00000268307	26.1702	8.15769	1.77334e-12	cytosol	IAV_mock	16
	ENSG00000271969	23.0971	8.15736	5.16175e-15	nucleus	IAV_mock	8
	ENSG00000269826	5.47686	8.15	1.97697e-10	nucleus	dNS1_mock	16
	ENSG00000227463	11.0332	8.1493	1.0591e-09	nucleus	IAV_mock	8
KANK1P1	ENSG00000215589	5.13213	8.14809	4.94545e-09	nucleus	IAV_mock	8
	ENSG00000287041	64.2418	8.14546	2.22676e-31	nucleus	IAV_mock	8
	ENSG00000258179	82.2576	8.1436	5.94956e-13	cytosol	IAV_mock	16
TNNI1	ENSG00000159173	39	8.13723	1.10471e-18	nucleus	IAV_mock	8
ZNF560	ENSG00000198028	57.6382	8.1367	9.81208e-21	nucleus	IAV_mock	16
ADAMTSL4-AS2	ENSG00000237781	56.8729	8.13646	1.62078e-12	cytosol	IAV_mock	16
TNF	ENSG00000232810	45.2347	8.13523	2.80962e-15	cytosol	dNS1_mock	16
CDRT15P5	ENSG00000239792	6.37707	8.1345	2.48721e-09	nucleus	dNS1_mock	16
IRGM	ENSG00000237693	19.1739	8.13449	2.81306e-12	cytosol	dNS1_mock	16
RAB44	ENSG00000255587	71.3268	8.1289	3.5039e-12	cytosol	IAV_mock	16
GYS2	ENSG00000111713	15.0399	8.12487	1.36673e-11	nucleus	IAV_mock	8
ACTL7B	ENSG00000148156	11.2772	8.12305	9.33619e-12	nucleus	IAV_mock	16
HMGN2P18	ENSG00000223452	16.3949	8.12212	2.62998e-11	nucleus	IAV_mock	8
SELE	ENSG00000007908	8.83964	8.1198	3.26701e-10	nucleus	IAV_mock	8
EEF1GP5	ENSG00000234785	19.7702	8.11566	1.02763e-11	nucleus	IAV_mock	8
STPG3	ENSG00000197768	10.8835	8.11428	4.87353e-11	nucleus	IAV_mock	8
	ENSG00000256480	5.24464	8.11192	1.33802e-09	nucleus	IAV_mock	8
SLC39A12	ENSG00000148482	34.9327	8.11171	1.32271e-12	cytosol	IAV_mock	16
SEMA3D	ENSG00000153993	502.655	8.11163	9.0907e-17	nucleus	dNS1_mock	8
	ENSG00000267122	31.9426	8.11074	6.47308e-12	cytosol	IAV_mock	8
PDCD6IPP1	ENSG00000275325	10.6622	8.10915	2.74935e-10	nucleus	IAV_mock	8
MKX	ENSG00000150051	48.6862	8.10754	1.04202e-19	nucleus	dNS1_mock	16
	ENSG00000257470	6.99076	8.10392	9.86605e-11	nucleus	IAV_mock	16
TLR7	ENSG00000196664	5.03694	8.102	1.4453e-09	nucleus	IAV_mock	8
MX2	ENSG00000183486	399.514	8.10171	4.83174e-96	nucleus	dNS1_mock	16
CXCL9	ENSG00000138755	12.7916	8.10137	1.89169e-11	nucleus	dNS1_mock	8
THSD8	ENSG00000284491	8.43759	8.10053	3.19538e-11	nucleus	IAV_mock	16
METTL8P1	ENSG00000256283	4.82417	8.10021	4.05963e-10	nucleus	dNS1_mock	8
	ENSG00000267665	18.0834	8.09825	8.90437e-12	cytosol	IAV_mock	16
	ENSG00000262636	8.38768	8.09638	1.32486e-11	nucleus	IAV_mock	16
	ENSG00000264050	23.8295	8.0893	6.24221e-20	nucleus	IAV_mock	16
GUCY2C	ENSG00000070019	31.482	8.08637	3.92959e-12	cytosol	IAV_mock	16
RNF225	ENSG00000269855	15.4514	8.08621	6.23957e-12	cytosol	IAV_mock	16
MEFV	ENSG00000103313	55.4094	8.08305	1.18741e-47	cytosol	dNS1_mock	16
SLIT3-AS2	ENSG00000254042	37.4918	8.08168	1.57525e-28	nucleus	IAV_mock	16
	ENSG00000258253	5.44729	8.08046	4.22615e-09	nucleus	IAV_mock	8
FNDC7	ENSG00000143107	94.0528	8.08032	1.443e-12	cytosol	IAV_mock	8
C8orf89	ENSG00000274443	15.8582	8.07925	1.30647e-11	cytosol	IAV_mock	16
	ENSG00000287919	10.266	8.07702	2.48496e-11	nucleus	IAV_mock	8
EGR3	ENSG00000179388	103.335	8.07699	4.44731e-10	nucleus	IAV_mock	8
HHATL	ENSG00000010282	5.31064	8.07588	9.22683e-10	nucleus	IAV_mock	8
	ENSG00000275103	8.67439	8.07568	1.07711e-10	nucleus	IAV_mock	8
	ENSG00000256674	25.8813	8.07403	1.95689e-15	nucleus	IAV_mock	16
LRRC37A11P	ENSG00000214553	19.8716	8.07394	1.18139e-06	nucleus	IAV_mock	8
ISG15	ENSG00000187608	5510.64	8.07019	1.05905e-150	nucleus	dNS1_mock	8
ALLC	ENSG00000151360	45.0543	8.06991	3.14051e-12	cytosol	IAV_mock	16
SLC15A3	ENSG00000110446	20.0334	8.06883	1.01672e-11	nucleus	dNS1_mock	8
HOXD11	ENSG00000128713	54.03	8.06651	1.68902e-24	nucleus	dNS1_mock	16
KRT17P6	ENSG00000231645	7.09058	8.05705	3.55632e-11	cytosol	dNS1_mock	16
LMO7DN	ENSG00000178734	15.4493	8.05704	2.11067e-11	nucleus	IAV_mock	8
CSAG3	ENSG00000268916	11.3972	8.05681	1.10954e-11	nucleus	dNS1_mock	16
SOX15	ENSG00000129194	20.0004	8.05677	6.03101e-12	cytosol	IAV_mock	16
KCNN1	ENSG00000105642	170.478	8.05356	2.49512e-64	nucleus	dNS1_mock	16
	ENSG00000287947	4.37763	8.05064	6.40616e-09	nucleus	IAV_mock	8
CTRC	ENSG00000162438	28.9935	8.05055	2.04589e-12	cytosol	IAV_mock	16
HDC	ENSG00000140287	73.7412	8.04944	1.93859e-12	cytosol	IAV_mock	16
OASL	ENSG00000135114	20054.5	8.04701	1.38712e-153	nucleus	IAV_mock	16
	ENSG00000238015	27.84	8.04595	1.04883e-15	nucleus	IAV_mock	16
	ENSG00000217477	15.9018	8.04573	2.99982e-11	nucleus	IAV_mock	8
NUP210L	ENSG00000143552	329.096	8.04571	6.15791e-43	nucleus	IAV_mock	8
TRPC4	ENSG00000133107	7.78041	8.04498	1.2698e-10	cytosol	dNS1_mock	16
STAB1	ENSG00000010327	52.8189	8.04497	3.26488e-36	nucleus	IAV_mock	8
KRT27	ENSG00000171446	6.43754	8.04436	8.70933e-11	nucleus	IAV_mock	8
DKK4	ENSG00000104371	6.60811	8.04433	7.74757e-11	nucleus	IAV_mock	8
TMEM150B	ENSG00000180061	7.36815	8.04099	1.73196e-09	nucleus	IAV_mock	8
DDX58	ENSG00000107201	17544	8.04005	0	nucleus	dNS1_mock	16
	ENSG00000232719	10.0612	8.03973	6.3574e-12	nucleus	IAV_mock	16
STAB1	ENSG00000010327	52.8189	8.03972	5.43644e-37	nucleus	IAV_mock	16
SV2A	ENSG00000159164	134.888	8.03307	3.28205e-26	nucleus	IAV_mock	16
PPIL1P1	ENSG00000237951	38.6223	8.03196	2.53014e-12	cytosol	IAV_mock	16
ADGRF2	ENSG00000164393	47.5828	8.03179	2.76676e-12	cytosol	IAV_mock	16
PRDM14	ENSG00000147596	11.306	8.03012	5.8884e-12	cytosol	IAV_mock	16
LINC02818	ENSG00000231966	13.4275	8.02995	2.84729e-11	nucleus	IAV_mock	8
SLC26A3	ENSG00000091138	49.7524	8.02976	1.56734e-31	nucleus	IAV_mock	16
ADAM21P1	ENSG00000235812	7.9942	8.029	1.77265e-10	nucleus	IAV_mock	8
GUCY2C	ENSG00000070019	31.482	8.02875	2.74847e-23	nucleus	IAV_mock	16
ATP4A	ENSG00000105675	205.709	8.02855	4.46153e-10	cytosol	dNS1_mock	8
LINC00616	ENSG00000248307	91.5846	8.02745	4.04959e-25	nucleus	IAV_mock	16
RAD21L1	ENSG00000244588	13.1243	8.02623	1.73797e-11	cytosol	dNS1_mock	16
INSL5	ENSG00000172410	7.92506	8.02465	1.82874e-10	nucleus	IAV_mock	8
GSDMC	ENSG00000147697	27.1856	8.02459	1.00066e-17	nucleus	IAV_mock	8
	ENSG00000237385	15.237	8.02406	6.04758e-12	nucleus	IAV_mock	16
	ENSG00000260633	379.57	8.02283	1.45781e-130	nucleus	IAV_mock	8
	ENSG00000288530	26.8115	8.02236	4.06603e-15	nucleus	IAV_mock	16
TOPORSLP	ENSG00000242111	5.49881	8.02136	1.25538e-09	nucleus	IAV_mock	8
BET1-AS1	ENSG00000236861	11.3347	8.02129	2.79591e-11	nucleus	IAV_mock	16
CD274	ENSG00000120217	994.587	8.01969	5.06541e-148	cytosol	dNS1_mock	16
MYBPHL	ENSG00000221986	13.7459	8.01899	1.53687e-10	nucleus	IAV_mock	8
LDHAP7	ENSG00000235847	5.94157	8.01891	1.46021e-09	nucleus	IAV_mock	16
GIPC2	ENSG00000137960	53.4206	8.01805	5.09651e-22	nucleus	IAV_mock	16
CRX	ENSG00000105392	24.0243	8.01742	3.57001e-06	nucleus	IAV_mock	8
ZDHHC19	ENSG00000163958	10.1942	8.0152	2.81668e-10	nucleus	IAV_mock	8
RPS26P43	ENSG00000244641	24.3128	8.01332	6.57325e-12	nucleus	IAV_mock	16
IFIT1	ENSG00000185745	25422.6	8.01039	2.95248e-145	nucleus	IAV_mock	8
LST1	ENSG00000204482	34.5538	8.00394	1.63399e-35	nucleus	dNS1_mock	16
	ENSG00000234210	14.2347	8.00346	4.46092e-08	nucleus	IAV_mock	8
SLC25A14P1	ENSG00000213608	12.5783	8.00318	3.63826e-12	nucleus	IAV_mock	16
LMO7DN-IT1	ENSG00000223458	8.59067	8.00268	2.17344e-11	nucleus	IAV_mock	16
RAET1L	ENSG00000155918	1007.79	8.00259	3.10785e-12	cytosol	IAV_mock	16
	ENSG00000214919	55.7787	8.00253	2.09806e-12	cytosol	dNS1_mock	16
CXCL9	ENSG00000138755	12.7916	8.00135	7.30653e-12	cytosol	dNS1_mock	16
WFDC5	ENSG00000175121	24.6314	8.00119	4.97121e-12	nucleus	dNS1_mock	16
LINC01127	ENSG00000281162	17.5946	7.99744	1.90399e-14	nucleus	IAV_mock	16
VWA3A	ENSG00000175267	57.0778	7.99239	2.52821e-12	cytosol	IAV_mock	16
MEFV	ENSG00000103313	55.4094	7.98944	1.89585e-40	nucleus	dNS1_mock	16
ACTBP14	ENSG00000229001	29.7336	7.98674	1.95529e-30	nucleus	IAV_mock	16
NCLP1	ENSG00000213212	23.2752	7.98612	8.28585e-20	nucleus	IAV_mock	16
RN7SKP150	ENSG00000222448	5.81444	7.9853	1.05847e-09	nucleus	IAV_mock	16
RPSAP46	ENSG00000213394	8.23922	7.98517	2.91078e-10	nucleus	IAV_mock	16
BLID	ENSG00000259571	46.8896	7.98491	2.81798e-12	cytosol	dNS1_mock	16
ZNF785	ENSG00000197162	12.4777	7.98447	7.92943e-12	cytosol	IAV_mock	16
VTI1BP2	ENSG00000213434	6.17646	7.98248	4.57054e-11	nucleus	IAV_mock	16
C17orf98	ENSG00000275489	30.5614	7.98175	2.74065e-25	nucleus	IAV_mock	16
	ENSG00000256152	184.09	7.97735	4.28039e-93	nucleus	dNS1_mock	16
	ENSG00000227728	5.96905	7.97683	3.59253e-11	nucleus	IAV_mock	16
	ENSG00000288530	26.8115	7.97589	6.57879e-12	cytosol	IAV_mock	16
GBP4	ENSG00000162654	1616.88	7.97151	3.96779e-11	cytosol	IAV_mock	16
TRAPPC3L	ENSG00000173626	5.90882	7.97015	1.32995e-09	nucleus	IAV_mock	8
HNRNPA1P30	ENSG00000233780	16.8503	7.96863	7.61688e-15	nucleus	IAV_mock	16
IFNA22P	ENSG00000224416	37.0987	7.96774	4.53374e-12	cytosol	IAV_mock	16
C2orf16	ENSG00000221843	24.8626	7.96743	5.84875e-23	nucleus	IAV_mock	8
WDR49	ENSG00000174776	60.7528	7.96718	6.77814e-24	cytosol	IAV_mock	16
	ENSG00000235575	5.59014	7.96568	2.6045e-09	nucleus	IAV_mock	8
MIR200CHG	ENSG00000257084	20.8512	7.96398	5.05334e-14	nucleus	IAV_mock	8
OASL2P	ENSG00000283542	7.01657	7.96238	1.9024e-10	nucleus	dNS1_mock	16
	ENSG00000285684	56.4119	7.96174	4.62388e-43	nucleus	IAV_mock	16
PARP15	ENSG00000173200	122.506	7.95716	2.54294e-56	nucleus	IAV_mock	16
	ENSG00000213318	7.7619	7.95646	2.12036e-10	nucleus	IAV_mock	8
ZNF90P2	ENSG00000233366	4.88224	7.95614	1.22894e-09	nucleus	IAV_mock	8
AGKP2	ENSG00000228819	6.19687	7.95614	7.56726e-10	nucleus	IAV_mock	8
RPL39P5	ENSG00000214289	68.3662	7.95529	6.4961e-57	nucleus	IAV_mock	16
FRZB	ENSG00000162998	27.8812	7.95453	2.20813e-13	nucleus	IAV_mock	8
LINC02408	ENSG00000203585	13.441	7.95448	4.09929e-11	nucleus	IAV_mock	8
IFIT2	ENSG00000119922	173838	7.95342	6.85466e-242	nucleus	IAV_mock	16
DRC1	ENSG00000157856	58.2073	7.95014	7.08314e-14	nucleus	IAV_mock	8
MIR8059	ENSG00000278672	7.54745	7.94696	2.24172e-10	nucleus	IAV_mock	8
	ENSG00000248188	16.455	7.94581	1.15249e-10	nucleus	IAV_mock	8
ZFP69	ENSG00000187815	10.721	7.94526	2.61912e-11	nucleus	IAV_mock	16
TBC1D28	ENSG00000189375	5.37515	7.94138	4.76426e-10	nucleus	IAV_mock	8
TSGA10IP	ENSG00000175513	35.118	7.94014	2.20632e-19	cytosol	IAV_mock	16
MKRN8P	ENSG00000237090	14.4869	7.93947	2.38314e-14	nucleus	IAV_mock	16
IFI44L	ENSG00000137959	323.659	7.9377	2.45463e-26	cytosol	dNS1_mock	16
	ENSG00000258943	5.36841	7.93752	1.07822e-09	nucleus	IAV_mock	16
	ENSG00000271018	9.00035	7.93621	2.81449e-11	nucleus	IAV_mock	16
	ENSG00000229418	6.03807	7.93377	9.34764e-10	nucleus	IAV_mock	8
DSPP	ENSG00000152591	11.3105	7.93304	5.31116e-10	nucleus	IAV_mock	8
	ENSG00000285791	19.1178	7.93236	1.03443e-11	cytosol	IAV_mock	16
RPS2P52	ENSG00000213726	5.0673	7.9304	8.81708e-10	nucleus	IAV_mock	8
APOL3	ENSG00000128284	101.183	7.92775	1.11575e-56	nucleus	IAV_mock	16
	ENSG00000286818	12.5001	7.92754	6.4813e-06	nucleus	IAV_mock	8
NPM1P31	ENSG00000214807	5.96186	7.92667	2.6406e-10	nucleus	IAV_mock	16
CRP	ENSG00000132693	4.57322	7.92544	5.5972e-08	nucleus	IAV_mock	8
IFNA10	ENSG00000186803	6.07152	7.92528	1.02203e-08	cytosol	dNS1_mock	16
TTC9B	ENSG00000174521	82.4292	7.92474	1.76978e-11	nucleus	IAV_mock	8
	ENSG00000285215	13.8868	7.92453	2.78641e-11	cytosol	IAV_mock	16
IGLJCOR18	ENSG00000265243	9.86339	7.92437	1.30132e-11	nucleus	dNS1_mock	16
LCK	ENSG00000182866	22.7328	7.92394	4.60001e-19	nucleus	IAV_mock	16
MUC17	ENSG00000169876	15.8779	7.92317	1.41761e-10	cytosol	IAV_mock	16
	ENSG00000271440	16.1351	7.92305	5.80084e-11	nucleus	IAV_mock	8
	ENSG00000225605	41.6654	7.92136	8.2739e-12	cytosol	IAV_mock	16
SLC9C2	ENSG00000162753	42.9932	7.92129	1.31518e-07	cytosol	IAV_mock	16
	ENSG00000253838	27.4373	7.92099	1.51117e-11	cytosol	dNS1_mock	16
IQSEC3	ENSG00000120645	7.73231	7.92092	2.50694e-10	nucleus	dNS1_mock	8
CWH43	ENSG00000109182	8.3377	7.92039	2.17189e-10	nucleus	IAV_mock	8
IFNA7	ENSG00000214042	35.2759	7.91722	2.44022e-07	nucleus	dNS1_mock	16
	ENSG00000227463	11.0332	7.91471	5.66345e-10	cytosol	IAV_mock	16
	ENSG00000232059	17.579	7.90897	2.4647e-14	nucleus	IAV_mock	16
PKHD1L1	ENSG00000205038	27.8024	7.90722	3.36183e-09	nucleus	IAV_mock	8
OR52B4	ENSG00000221996	22.0816	7.90691	1.25246e-14	nucleus	IAV_mock	16
GRAMD2A	ENSG00000175318	116.748	7.90315	4.93486e-21	nucleus	IAV_mock	16
	ENSG00000287188	69.2281	7.90097	6.02761e-12	cytosol	dNS1_mock	16
	ENSG00000287079	18.1613	7.90075	1.14977e-13	nucleus	IAV_mock	16
AMHR2	ENSG00000135409	25.9507	7.90066	2.08599e-18	nucleus	IAV_mock	16
CENPNP1	ENSG00000233671	35.5326	7.89984	1.19275e-11	nucleus	IAV_mock	16
ZBP1	ENSG00000124256	96.4931	7.89882	6.39037e-31	nucleus	IAV_mock	8
GRIP2	ENSG00000144596	123.353	7.89803	2.39736e-38	cytosol	dNS1_mock	16
PRDM14	ENSG00000147596	11.306	7.89687	6.79122e-11	nucleus	IAV_mock	8
	ENSG00000258203	8.26853	7.89612	1.2561e-06	nucleus	IAV_mock	8
CELA2A	ENSG00000142615	6.45859	7.8956	4.85491e-10	nucleus	IAV_mock	8
MRC1	ENSG00000260314	249.267	7.89547	6.18827e-37	nucleus	IAV_mock	8
KRT8P11	ENSG00000255815	14.7802	7.892	5.67548e-12	nucleus	IAV_mock	16
	ENSG00000251647	5.22854	7.89122	1.2082e-10	nucleus	IAV_mock	16
	ENSG00000249679	12.7649	7.89093	7.79425e-07	nucleus	IAV_mock	8
IL4	ENSG00000113520	6.20868	7.88941	1.34993e-10	nucleus	IAV_mock	16
IFNA22P	ENSG00000224416	37.0987	7.88899	2.13873e-11	nucleus	dNS1_mock	8
PLEKHS1	ENSG00000148735	31.5511	7.88515	3.85806e-10	nucleus	IAV_mock	8
	ENSG00000228318	8.51041	7.88279	2.50789e-10	cytosol	dNS1_mock	8
KRT17P5	ENSG00000205266	6.93092	7.88269	3.52814e-10	nucleus	IAV_mock	8
LINC01716	ENSG00000225657	7.31717	7.88224	2.04393e-10	nucleus	IAV_mock	16
	ENSG00000286229	9.97706	7.88065	3.38617e-11	nucleus	IAV_mock	16
XAF1	ENSG00000132530	79.9728	7.88047	1.98078e-08	cytosol	dNS1_mock	8
OTUD1	ENSG00000165312	5373.18	7.87974	0	cytosol	dNS1_mock	16
FAM124B	ENSG00000124019	42.2369	7.879	9.9416e-12	cytosol	IAV_mock	16
OASL	ENSG00000135114	20054.5	7.87818	7.009e-174	cytosol	IAV_mock	16
MTCO2P17	ENSG00000233888	5.96087	7.87784	2.13994e-09	nucleus	IAV_mock	16
TCP1P3	ENSG00000256849	12.1281	7.8771	2.08365e-10	nucleus	IAV_mock	8
GBP5	ENSG00000154451	493.679	7.87657	1.82937e-10	nucleus	IAV_mock	8
NCF1	ENSG00000158517	15.0098	7.87413	2.72758e-10	cytosol	IAV_mock	16
ZBP1	ENSG00000124256	96.4931	7.87345	7.10751e-11	cytosol	dNS1_mock	16
SNX31	ENSG00000174226	76.3387	7.86891	3.02823e-21	nucleus	IAV_mock	16
CMPK2	ENSG00000134326	1486.87	7.86848	1.28775e-116	nucleus	dNS1_mock	16
CMKLR2-AS	ENSG00000279220	63.693	7.86628	2.10706e-11	nucleus	dNS1_mock	8
PRDX1P1	ENSG00000214121	5.99566	7.86088	2.16954e-10	nucleus	IAV_mock	16
LIN28A	ENSG00000131914	16.1081	7.85802	2.11247e-16	nucleus	IAV_mock	16
	ENSG00000287603	27.4826	7.84722	5.61694e-22	cytosol	IAV_mock	16
ARHGAP30	ENSG00000186517	87.3613	7.84664	7.93809e-48	nucleus	IAV_mock	16
GPHB5	ENSG00000179600	7.42687	7.84381	8.71424e-10	nucleus	IAV_mock	8
OR52K1	ENSG00000196778	5.01598	7.84224	3.85097e-09	nucleus	IAV_mock	8
EGR1	ENSG00000120738	2456.55	7.84075	2.53695e-30	nucleus	dNS1_mock	8
BET1-AS1	ENSG00000236861	11.3347	7.84051	5.51138e-10	nucleus	IAV_mock	8
RPL7L1P5	ENSG00000267634	8.09948	7.83844	3.92133e-10	nucleus	IAV_mock	8
	ENSG00000259695	5.70186	7.83779	2.88144e-09	nucleus	IAV_mock	8
	ENSG00000287682	18.065	7.83342	2.99005e-14	nucleus	IAV_mock	16
TMPRSS12	ENSG00000186452	25.8838	7.83145	5.38546e-11	nucleus	IAV_mock	8
	ENSG00000236833	5.83838	7.83066	4.02563e-10	nucleus	IAV_mock	8
MROH3P	ENSG00000233217	93.8062	7.83016	1.12392e-30	cytosol	IAV_mock	16
HORMAD2	ENSG00000176635	11.8785	7.82887	6.72122e-11	nucleus	IAV_mock	16
	ENSG00000242578	27.8321	7.8278	3.08463e-11	cytosol	IAV_mock	16
RPL23AP65	ENSG00000243964	13.9108	7.82735	7.60546e-06	nucleus	IAV_mock	16
	ENSG00000285637	18.4409	7.82693	3.16835e-05	nucleus	IAV_mock	8
	ENSG00000269944	9.07087	7.8268	2.31589e-11	nucleus	IAV_mock	16
RPL21P12	ENSG00000259535	21.1036	7.82231	1.24669e-17	nucleus	IAV_mock	8
MPPED1	ENSG00000186732	9.78837	7.82044	3.61875e-11	cytosol	dNS1_mock	16
	ENSG00000270554	10.887	7.82001	4.61193e-10	nucleus	IAV_mock	8
FRMD7	ENSG00000165694	18.8417	7.81941	1.51474e-05	nucleus	IAV_mock	8
IGBP1P4	ENSG00000250325	26.9165	7.81823	2.61049e-10	nucleus	IAV_mock	8
	ENSG00000179577	6.9138	7.81745	5.06705e-09	nucleus	IAV_mock	8
DCDC2C	ENSG00000214866	18.3925	7.81639	6.02449e-10	nucleus	IAV_mock	8
TEX35	ENSG00000240021	14.3585	7.8156	2.66473e-10	nucleus	IAV_mock	8
CATSPER4	ENSG00000188782	8.38377	7.81381	4.42295e-10	nucleus	IAV_mock	8
SAG	ENSG00000130561	23.5851	7.81111	7.09448e-13	nucleus	IAV_mock	8
CXCR4	ENSG00000121966	431.656	7.80942	1.32171e-65	cytosol	dNS1_mock	8
SPTA1	ENSG00000163554	12.7288	7.80889	2.51632e-10	cytosol	dNS1_mock	16
FBXL12P1	ENSG00000235968	4.9273	7.80815	2.32436e-09	nucleus	IAV_mock	8
LINC01961	ENSG00000234148	10.5947	7.8075	2.64886e-10	nucleus	IAV_mock	8
ENDOU	ENSG00000111405	34.9634	7.80687	7.57249e-25	nucleus	IAV_mock	8
	ENSG00000257470	6.99076	7.80447	2.66844e-09	nucleus	IAV_mock	8
CBX1P3	ENSG00000237379	28.6276	7.80413	9.15569e-12	nucleus	IAV_mock	16
TAAR3P	ENSG00000179073	10.0023	7.80248	1.27438e-10	nucleus	dNS1_mock	8
SMARCE1P6	ENSG00000214465	69.1043	7.80235	1.43275e-79	nucleus	IAV_mock	16
NPM1P14	ENSG00000182965	12.2308	7.80132	1.08644e-13	nucleus	IAV_mock	16
HSPD1P6	ENSG00000230067	31.0971	7.8013	7.58375e-24	nucleus	IAV_mock	16
	ENSG00000237640	4.80835	7.80118	5.75977e-09	nucleus	IAV_mock	8
	ENSG00000287682	18.065	7.80113	3.28888e-13	nucleus	IAV_mock	8
	ENSG00000287849	4.29305	7.80055	3.76505e-08	nucleus	IAV_mock	8
	ENSG00000285188	27.3805	7.79905	8.32479e-13	nucleus	IAV_mock	8
CCDC140	ENSG00000163081	6.67943	7.79707	4.90439e-11	cytosol	dNS1_mock	16
	ENSG00000225884	21.3071	7.79438	2.63731e-05	nucleus	IAV_mock	8
KCNJ1	ENSG00000151704	5.3907	7.79343	3.03813e-09	nucleus	IAV_mock	8
TUSC8	ENSG00000237361	25.0046	7.79244	2.14043e-13	nucleus	IAV_mock	8
MGARP	ENSG00000137463	29.9905	7.79187	1.74793e-14	nucleus	IAV_mock	16
ACTG1P10	ENSG00000231340	18.387	7.79069	2.67087e-11	nucleus	IAV_mock	16
	ENSG00000271889	12.0137	7.78971	3.68225e-13	nucleus	IAV_mock	16
APOL4	ENSG00000100336	48.3588	7.78923	6.45419e-14	nucleus	IAV_mock	16
USP17L7	ENSG00000226430	4.02261	7.7881	1.16396e-08	cytosol	dNS1_mock	16
SAMD7	ENSG00000187033	6.54102	7.78723	2.02104e-09	nucleus	IAV_mock	8
LIPG	ENSG00000101670	165.721	7.78674	1.05426e-105	nucleus	dNS1_mock	16
LINC02353	ENSG00000251329	5.01563	7.78281	1.67286e-09	nucleus	IAV_mock	16
OR2AE1	ENSG00000244623	23.1144	7.78241	8.24162e-19	nucleus	IAV_mock	16
	ENSG00000285401	16.1121	7.78226	1.96876e-10	nucleus	IAV_mock	8
EGR2	ENSG00000122877	226.565	7.7808	1.80451e-27	cytosol	IAV_mock	16
GIMAP8	ENSG00000171115	31.7809	7.78025	4.59158e-14	nucleus	IAV_mock	16
GIPC2	ENSG00000137960	53.4206	7.779	1.07174e-21	nucleus	IAV_mock	8
	ENSG00000254467	9.21148	7.77896	2.43858e-10	nucleus	IAV_mock	8
CMPK2	ENSG00000134326	1486.87	7.77867	5.5385e-151	cytosol	dNS1_mock	16
	ENSG00000257955	6.44933	7.77847	3.36202e-10	nucleus	IAV_mock	16
IFNA22P	ENSG00000224416	37.0987	7.77483	8.64276e-12	nucleus	IAV_mock	16
HIKESHIP3	ENSG00000271081	23.2686	7.77176	8.87563e-23	nucleus	IAV_mock	16
LHFPL3-AS2	ENSG00000225329	27.0687	7.77106	6.29645e-24	nucleus	IAV_mock	16
TOGARAM2	ENSG00000189350	140.582	7.76903	1.63797e-32	nucleus	IAV_mock	8
	ENSG00000285895	5.31699	7.76879	2.68259e-09	nucleus	IAV_mock	8
AHCYP7	ENSG00000259465	16.8196	7.76781	8.31432e-13	nucleus	IAV_mock	8
	ENSG00000281100	70.4765	7.76733	2.17321e-38	nucleus	dNS1_mock	16
	ENSG00000283096	6.83972	7.7655	9.15804e-10	nucleus	IAV_mock	8
HMGB3P20	ENSG00000226059	8.34944	7.76346	4.4528e-10	nucleus	IAV_mock	16
HCAR3	ENSG00000255398	105.527	7.76331	9.59485e-22	nucleus	dNS1_mock	8
KRT88P	ENSG00000284883	211.259	7.76029	1.99926e-11	cytosol	IAV_mock	8
	ENSG00000286035	33.8898	7.75978	3.45445e-18	nucleus	IAV_mock	8
	ENSG00000250292	8.75866	7.75812	7.15827e-10	nucleus	IAV_mock	8
GAGE10	ENSG00000215274	5.05806	7.75407	6.58767e-09	nucleus	IAV_mock	8
LINC02560	ENSG00000268307	26.1702	7.74923	6.66292e-14	nucleus	IAV_mock	16
GARIN4	ENSG00000162771	26.5701	7.74847	5.57618e-11	cytosol	IAV_mock	16
GBP1	ENSG00000117228	3557.17	7.74674	1.12032e-102	nucleus	dNS1_mock	8
DHX58	ENSG00000108771	1183.92	7.74593	2.48062e-71	nucleus	dNS1_mock	8
AKAP14	ENSG00000186471	10.1524	7.74582	5.33681e-11	cytosol	IAV_mock	16
	ENSG00000277535	4.78468	7.74438	1.29483e-08	nucleus	IAV_mock	8
	ENSG00000261402	16.8406	7.74357	1.30637e-13	nucleus	dNS1_mock	16
	ENSG00000285829	6.48392	7.74342	1.94016e-09	nucleus	IAV_mock	8
EGR2	ENSG00000122877	226.565	7.74073	7.23253e-17	cytosol	dNS1_mock	8
	ENSG00000145063	15.0641	7.74038	8.62019e-17	nucleus	IAV_mock	16
HAMP	ENSG00000105697	36.3636	7.73846	6.18958e-18	cytosol	IAV_mock	16
DNAI2	ENSG00000171595	11.1849	7.73784	1.9259e-10	cytosol	IAV_mock	16
APOL4	ENSG00000100336	48.3588	7.73576	7.59935e-09	cytosol	IAV_mock	16
RPL12P38	ENSG00000213228	22.9439	7.73564	1.72e-18	nucleus	IAV_mock	8
ADGRF2	ENSG00000164393	47.5828	7.73375	7.02372e-31	nucleus	IAV_mock	16
GCG	ENSG00000115263	38.1529	7.73175	2.23866e-11	cytosol	IAV_mock	16
PLA2G12B	ENSG00000138308	8.9629	7.73109	3.72695e-10	nucleus	IAV_mock	8
	ENSG00000279964	9.57983	7.73046	3.43365e-10	nucleus	dNS1_mock	8
	ENSG00000283445	4.62522	7.72915	2.17782e-08	nucleus	IAV_mock	8
HLA-W	ENSG00000235290	14.9342	7.72524	1.56095e-13	nucleus	IAV_mock	16
	ENSG00000253838	27.4373	7.72381	7.85791e-11	nucleus	dNS1_mock	16
SLC16A12-AS1	ENSG00000234452	11.2583	7.71811	5.28154e-05	nucleus	IAV_mock	8
PIK3CG	ENSG00000105851	23.3456	7.71804	9.51701e-08	cytosol	IAV_mock	16
	ENSG00000241358	34.063	7.71661	4.09969e-28	nucleus	IAV_mock	8
ZAN	ENSG00000146839	9.11813	7.71529	2.5184e-09	cytosol	IAV_mock	16
	ENSG00000230027	4.82847	7.7143	4.9347e-08	nucleus	IAV_mock	8
ACTN2	ENSG00000077522	227.2	7.71419	2.86588e-09	cytosol	dNS1_mock	8
CCL3L1	ENSG00000276085	30.5941	7.71179	2.99207e-08	cytosol	dNS1_mock	8
CCL3L3	ENSG00000276085	30.5941	7.71179	2.99207e-08	cytosol	dNS1_mock	8
	ENSG00000285684	56.4119	7.71143	3.10924e-17	nucleus	IAV_mock	8
ACSM1	ENSG00000166743	42.8937	7.70924	2.65296e-11	cytosol	IAV_mock	8
LRRIQ4	ENSG00000188306	41.5601	7.70916	5.44929e-14	nucleus	IAV_mock	16
TPH2	ENSG00000139287	47.2239	7.70841	3.2105e-46	nucleus	IAV_mock	16
PTGIS	ENSG00000124212	34.8077	7.70799	1.01665e-25	nucleus	IAV_mock	16
IL9RP2	ENSG00000232420	12.6806	7.70724	2.60363e-10	nucleus	IAV_mock	8
BTLA	ENSG00000186265	37.6153	7.70473	5.02557e-11	cytosol	IAV_mock	16
IL6	ENSG00000136244	1081.99	7.70379	1.1844e-39	nucleus	dNS1_mock	16
HSPA6	ENSG00000173110	1246.47	7.69826	5.82351e-15	nucleus	dNS1_mock	8
HSPA8P11	ENSG00000248159	16.9955	7.69753	1.54163e-13	nucleus	IAV_mock	16
HSPA6	ENSG00000173110	1246.47	7.69732	2.81251e-15	nucleus	IAV_mock	16
OTUD1	ENSG00000165312	5373.18	7.69723	2.23464e-286	nucleus	dNS1_mock	16
RPS27AP13	ENSG00000244159	4.72423	7.69656	4.14798e-09	nucleus	IAV_mock	8
PPP4R4	ENSG00000119698	56.3215	7.6964	1.04316e-22	cytosol	dNS1_mock	16
CCDC89	ENSG00000179071	16.8428	7.6927	9.35308e-17	nucleus	IAV_mock	16
NOS2	ENSG00000007171	57.5844	7.69224	8.81343e-14	cytosol	dNS1_mock	8
SELPLG	ENSG00000110876	214.44	7.69147	4.12599e-107	nucleus	IAV_mock	16
	ENSG00000218713	18.5737	7.69002	2.75199e-07	nucleus	IAV_mock	16
NCKAP1L	ENSG00000123338	7.6316	7.68953	2.17776e-08	nucleus	IAV_mock	8
	ENSG00000287712	17.4701	7.68953	7.12239e-11	cytosol	dNS1_mock	16
	ENSG00000205890	83.3574	7.68899	5.87878e-11	cytosol	IAV_mock	16
CLCN1	ENSG00000188037	15.0138	7.68855	6.36951e-11	nucleus	IAV_mock	8
BTLA	ENSG00000186265	37.6153	7.68826	1.73988e-21	nucleus	IAV_mock	8
PCDH19	ENSG00000165194	7.14287	7.688	1.33093e-10	cytosol	dNS1_mock	16
RPE65	ENSG00000116745	8.12716	7.68769	1.11924e-09	nucleus	IAV_mock	8
ARHGAP30	ENSG00000186517	87.3613	7.68704	1.90303e-33	nucleus	IAV_mock	8
SLC12A3	ENSG00000070915	4.62723	7.68617	1.10658e-08	nucleus	IAV_mock	8
EGR1	ENSG00000120738	2456.55	7.68486	5.75251e-28	cytosol	IAV_mock	8
KRT88P	ENSG00000284883	211.259	7.68197	1.24009e-85	nucleus	IAV_mock	16
	ENSG00000271150	6.90699	7.68175	2.42913e-09	nucleus	IAV_mock	8
PDZD2	ENSG00000133401	66.9847	7.68141	1.31166e-42	cytosol	dNS1_mock	16
TAC3	ENSG00000166863	27.5634	7.68055	1.25101e-10	cytosol	IAV_mock	16
	ENSG00000233625	5.05361	7.67875	5.36458e-09	nucleus	IAV_mock	8
	ENSG00000255326	22.1556	7.67781	2.36758e-18	nucleus	IAV_mock	8
	ENSG00000229418	6.03807	7.6773	6.39183e-10	nucleus	IAV_mock	16
IL4	ENSG00000113520	6.20868	7.6765	2.36482e-09	nucleus	IAV_mock	8
IFNA7	ENSG00000214042	35.2759	7.67527	6.06549e-07	nucleus	dNS1_mock	8
	ENSG00000243648	8.32258	7.67457	2.8493e-09	nucleus	IAV_mock	8
MUC17	ENSG00000169876	15.8779	7.67288	4.74325e-10	cytosol	dNS1_mock	16
C11orf97	ENSG00000257057	13.0286	7.67283	1.15259e-10	cytosol	IAV_mock	16
LINC02831	ENSG00000224173	15.4286	7.66963	2.77881e-06	nucleus	IAV_mock	8
ADAMTSL2	ENSG00000197859	10.9414	7.66922	2.34437e-10	nucleus	dNS1_mock	16
RCC2P7	ENSG00000220666	17.5228	7.66856	5.51598e-10	nucleus	IAV_mock	8
ALLC	ENSG00000151360	45.0543	7.66416	3.01707e-31	nucleus	IAV_mock	16
	ENSG00000236501	84.4035	7.66382	5.14226e-10	nucleus	IAV_mock	8
	ENSG00000250111	8.83063	7.66134	3.62291e-09	nucleus	IAV_mock	8
RPL3P11	ENSG00000223568	20.6999	7.66103	7.89337e-05	nucleus	IAV_mock	8
	ENSG00000226025	150.258	7.66075	1.09778e-12	cytosol	dNS1_mock	16
GUCY2D	ENSG00000132518	13.3462	7.65929	2.38823e-06	nucleus	IAV_mock	8
KCNN1	ENSG00000105642	170.478	7.65877	2.76415e-78	cytosol	dNS1_mock	16
H2AC1	ENSG00000164508	11.3654	7.65584	6.64849e-12	cytosol	dNS1_mock	16
RASL10B	ENSG00000270885	43.4943	7.65517	2.46908e-36	nucleus	IAV_mock	16
IL13	ENSG00000169194	64.6758	7.65457	1.99169e-11	cytosol	IAV_mock	8
DCHS1-AS1	ENSG00000255390	6.62677	7.65378	1.1528e-08	nucleus	IAV_mock	8
GYS2	ENSG00000111713	15.0399	7.65349	1.35671e-13	nucleus	IAV_mock	16
JUN	ENSG00000177606	10383.5	7.64916	1.60981e-159	cytosol	dNS1_mock	16
RPL31P58	ENSG00000243053	8.25612	7.64791	1.81246e-09	nucleus	IAV_mock	8
MPO	ENSG00000005381	10.6635	7.64674	6.71563e-05	nucleus	IAV_mock	8
CLDN11	ENSG00000013297	61.2508	7.64566	1.24328e-12	cytosol	IAV_mock	16
SRMS	ENSG00000125508	8.37069	7.64537	7.10184e-10	nucleus	IAV_mock	8
	ENSG00000270240	147.838	7.64319	6.60792e-11	cytosol	dNS1_mock	8
LINC02692	ENSG00000198454	5.59368	7.64001	4.04138e-09	nucleus	IAV_mock	16
RPL7AP52	ENSG00000225354	4.33254	7.63497	9.55944e-10	nucleus	IAV_mock	16
	ENSG00000197254	6.98009	7.63376	3.97923e-09	nucleus	IAV_mock	8
ZNF442	ENSG00000198342	27.5704	7.6327	3.44947e-13	cytosol	IAV_mock	16
VTI1BP2	ENSG00000213434	6.17646	7.63087	1.81443e-09	nucleus	IAV_mock	8
DNAH8	ENSG00000124721	19.1861	7.62929	2.63841e-09	nucleus	IAV_mock	8
IFIH1	ENSG00000115267	9323.73	7.62805	2.61976e-224	nucleus	dNS1_mock	8
SAMD4A-AS1	ENSG00000285774	6.86947	7.6279	8.08563e-10	nucleus	dNS1_mock	8
NPM1P31	ENSG00000214807	5.96186	7.62724	6.71711e-09	nucleus	IAV_mock	8
	ENSG00000259968	17.5124	7.62706	1.44417e-16	nucleus	IAV_mock	16
IFI44L	ENSG00000137959	323.659	7.62538	8.62003e-24	cytosol	IAV_mock	16
SPECC1P1	ENSG00000227790	6.08399	7.62379	4.89645e-08	nucleus	IAV_mock	8
PIK3CG	ENSG00000105851	23.3456	7.62335	1.51771e-07	cytosol	IAV_mock	8
CDO1	ENSG00000129596	28.3311	7.6216	1.44701e-10	cytosol	IAV_mock	16
	ENSG00000223646	45.9212	7.6208	7.92558e-05	nucleus	IAV_mock	8
	ENSG00000249639	4.25838	7.61848	2.60337e-08	nucleus	dNS1_mock	16
HSPA6	ENSG00000173110	1246.47	7.61733	9.51728e-16	cytosol	IAV_mock	16
IGLJCOR18	ENSG00000265243	9.86339	7.6168	5.58348e-11	cytosol	dNS1_mock	16
PLEKHA4	ENSG00000105559	2635.7	7.61677	2.18631e-117	cytosol	dNS1_mock	8
OR7D2	ENSG00000188000	13.6365	7.61585	3.07659e-10	nucleus	IAV_mock	8
	ENSG00000279359	9.66669	7.61544	2.62519e-10	nucleus	IAV_mock	16
CCR4	ENSG00000183813	16.0084	7.61521	4.74805e-13	nucleus	dNS1_mock	16
STMN4	ENSG00000015592	12.3343	7.6142	3.86157e-10	nucleus	IAV_mock	8
TNF	ENSG00000232810	45.2347	7.61047	1.9825e-13	cytosol	IAV_mock	16
IL1A	ENSG00000115008	318.048	7.60909	8.95029e-48	nucleus	dNS1_mock	8
	ENSG00000224969	7.09184	7.60863	3.30015e-10	cytosol	dNS1_mock	16
	ENSG00000279317	8.17573	7.6084	4.08045e-09	nucleus	IAV_mock	16
LINC00486	ENSG00000230876	32.7731	7.60773	1.71709e-35	nucleus	IAV_mock	16
FAM184B	ENSG00000047662	56.5721	7.60401	1.3644e-18	cytosol	IAV_mock	16
	ENSG00000262343	27.9286	7.60348	4.61127e-13	cytosol	IAV_mock	8
PPP4R4	ENSG00000119698	56.3215	7.60286	3.55617e-48	nucleus	dNS1_mock	16
PTP4A1P2	ENSG00000255807	4.60734	7.60191	3.15409e-08	nucleus	IAV_mock	8
	ENSG00000232628	7.37124	7.60157	4.88967e-10	nucleus	IAV_mock	16
NPM1P32	ENSG00000213239	4.3463	7.59939	6.11373e-09	nucleus	IAV_mock	8
TNNT2	ENSG00000118194	20.0125	7.59882	4.57132e-16	nucleus	IAV_mock	8
GBP5	ENSG00000154451	493.679	7.59874	1.35164e-10	cytosol	IAV_mock	16
FAM83A-AS1	ENSG00000204949	11.7335	7.59847	2.50067e-10	nucleus	IAV_mock	8
DHX58	ENSG00000108771	1183.92	7.59683	7.1757e-29	cytosol	IAV_mock	8
KRT88P	ENSG00000284883	211.259	7.59534	1.14025e-81	nucleus	IAV_mock	8
ASPN	ENSG00000106819	19.4505	7.59401	5.52535e-17	nucleus	IAV_mock	16
	ENSG00000205300	15.3609	7.59401	2.04644e-06	nucleus	dNS1_mock	8
KRT3	ENSG00000186442	6.58276	7.5933	5.00743e-05	nucleus	IAV_mock	8
	ENSG00000285454	5.35065	7.59323	5.4293e-09	nucleus	IAV_mock	8
ALLC	ENSG00000151360	45.0543	7.59243	4.18301e-11	cytosol	dNS1_mock	16
IL9RP2	ENSG00000232420	12.6806	7.59101	3.64986e-13	nucleus	IAV_mock	16
TMEM246-AS1	ENSG00000225376	15.2594	7.59024	6.02981e-17	nucleus	IAV_mock	8
PPIAP52	ENSG00000270606	4.16846	7.59011	3.33097e-08	nucleus	IAV_mock	8
KRT17P2	ENSG00000186831	6.24696	7.59009	2.40201e-09	cytosol	dNS1_mock	16
RUFY4	ENSG00000188282	11.3753	7.58337	7.9192e-12	nucleus	dNS1_mock	16
	ENSG00000285914	6.79621	7.58093	6.52086e-06	nucleus	IAV_mock	8
EGOT	ENSG00000235947	75.9668	7.58079	1.30948e-23	cytosol	IAV_mock	16
MAFB	ENSG00000204103	88.9004	7.58004	2.66681e-62	cytosol	dNS1_mock	16
THAP12P3	ENSG00000227972	12.5249	7.5793	1.47411e-09	nucleus	IAV_mock	8
ZNF785	ENSG00000197162	12.4777	7.57614	5.85588e-11	nucleus	IAV_mock	16
MYBPC2	ENSG00000086967	6.39262	7.57565	6.21323e-08	nucleus	IAV_mock	8
LINC01471	ENSG00000239921	52.5824	7.57462	8.66369e-06	nucleus	IAV_mock	8
HOXD3	ENSG00000128652	3.44712	7.57267	8.09393e-08	nucleus	IAV_mock	8
	ENSG00000255446	4.89745	7.57025	3.40825e-09	nucleus	IAV_mock	16
IFNA1	ENSG00000197919	4.95232	7.56942	2.08449e-09	cytosol	dNS1_mock	16
CNTFR	ENSG00000122756	7.63296	7.56877	8.65044e-10	nucleus	IAV_mock	8
	ENSG00000233191	10.2459	7.56768	9.63362e-09	nucleus	IAV_mock	8
TEX52	ENSG00000283297	9.4498	7.5674	7.27333e-10	cytosol	IAV_mock	16
SLC2A5	ENSG00000142583	33.0615	7.56731	7.36644e-11	cytosol	IAV_mock	8
SLC15A3	ENSG00000110446	20.0334	7.5646	2.14975e-10	cytosol	dNS1_mock	8
ASB11	ENSG00000165192	11.3354	7.56339	8.96025e-10	cytosol	IAV_mock	16
	ENSG00000258823	14.0741	7.56235	4.44148e-09	nucleus	IAV_mock	16
ENAM	ENSG00000132464	35.1405	7.55916	2.36504e-28	cytosol	IAV_mock	16
OLA1P3	ENSG00000257966	6.85566	7.5589	8.61705e-09	nucleus	IAV_mock	8
	ENSG00000236501	84.4035	7.5584	1.36144e-12	nucleus	IAV_mock	16
CLCN3P1	ENSG00000232000	4.53782	7.55756	1.52146e-07	nucleus	IAV_mock	8
KRT79	ENSG00000185640	27.3218	7.55754	2.38819e-10	cytosol	IAV_mock	8
IFIT1	ENSG00000185745	25422.6	7.557	1.28861e-146	cytosol	IAV_mock	16
	ENSG00000246130	94.888	7.55471	2.4443e-30	cytosol	dNS1_mock	16
	ENSG00000260996	4.77287	7.54759	8.82059e-09	cytosol	dNS1_mock	16
	ENSG00000238015	27.84	7.54643	1.19197e-10	nucleus	dNS1_mock	8
DOCK11P1	ENSG00000259000	14.3945	7.54497	1.33727e-12	nucleus	IAV_mock	8
LINC02044	ENSG00000243795	27.1756	7.54439	4.01973e-10	nucleus	dNS1_mock	8
	ENSG00000231903	17.0523	7.54416	6.41717e-13	nucleus	IAV_mock	16
GRK7	ENSG00000114124	32.9954	7.54243	7.04694e-11	cytosol	IAV_mock	16
SCYGR4	ENSG00000284631	26.8055	7.53984	8.51134e-30	nucleus	IAV_mock	16
GMFG	ENSG00000130755	7.17709	7.53959	2.28755e-09	nucleus	IAV_mock	8
EGR1	ENSG00000120738	2456.55	7.53936	8.46008e-28	nucleus	IAV_mock	8
BICD1P1	ENSG00000224346	5.52849	7.53681	1.84625e-08	nucleus	IAV_mock	8
NAALADL1	ENSG00000168060	14.6481	7.53625	7.59287e-10	nucleus	dNS1_mock	8
	ENSG00000234210	14.2347	7.53594	5.45778e-08	nucleus	IAV_mock	16
TPH2	ENSG00000139287	47.2239	7.53551	8.84723e-11	cytosol	IAV_mock	16
	ENSG00000229399	6.77405	7.53523	3.02811e-10	nucleus	IAV_mock	16
CCDC140	ENSG00000163081	6.67943	7.53471	8.99364e-10	cytosol	dNS1_mock	8
DHX58	ENSG00000108771	1183.92	7.53462	2.98185e-48	cytosol	IAV_mock	16
PPIL1P1	ENSG00000237951	38.6223	7.53399	5.4501e-13	nucleus	IAV_mock	8
	ENSG00000219329	13.6646	7.53381	4.41314e-10	nucleus	IAV_mock	8
ANKRD26P1	ENSG00000261239	113.473	7.53209	1.56829e-49	nucleus	dNS1_mock	16
RPL39P5	ENSG00000214289	68.3662	7.53159	7.06397e-11	cytosol	IAV_mock	16
MIR122HG	ENSG00000267391	21.1377	7.5307	1.53813e-29	nucleus	IAV_mock	16
OR52K3P	ENSG00000225101	8.88327	7.52642	5.23423e-09	nucleus	dNS1_mock	8
ABCA13	ENSG00000179869	28.354	7.52596	3.55745e-15	nucleus	IAV_mock	8
HOXD9	ENSG00000128709	16.0157	7.51798	2.86457e-17	nucleus	dNS1_mock	16
PLEKHD1	ENSG00000175985	47.9808	7.51754	5.9547e-38	nucleus	IAV_mock	8
	ENSG00000267075	3.88114	7.51736	2.60231e-07	nucleus	IAV_mock	8
	ENSG00000274235	23.5442	7.51651	7.81576e-13	nucleus	dNS1_mock	8
	ENSG00000249695	7.47216	7.51643	1.72903e-05	nucleus	IAV_mock	8
SNRPGP1	ENSG00000258577	6.63633	7.51577	7.17813e-10	nucleus	IAV_mock	16
TAC3	ENSG00000166863	27.5634	7.51574	1.88484e-10	cytosol	dNS1_mock	16
	ENSG00000286273	14.4854	7.51485	2.51753e-10	cytosol	dNS1_mock	16
RCC2P7	ENSG00000220666	17.5228	7.51467	4.88099e-16	nucleus	IAV_mock	16
LINC02692	ENSG00000198454	5.59368	7.51289	3.85099e-08	nucleus	IAV_mock	8
HYAL6P	ENSG00000228211	7.13516	7.51152	6.31351e-10	cytosol	IAV_mock	16
CDO1	ENSG00000129596	28.3311	7.51129	1.27609e-23	nucleus	IAV_mock	16
RFPL4A	ENSG00000223638	21.4752	7.51121	1.21919e-10	cytosol	IAV_mock	16
GAST	ENSG00000184502	9.24307	7.51051	1.32244e-09	nucleus	IAV_mock	8
ATF3	ENSG00000162772	3615.72	7.51028	2.07841e-191	cytosol	dNS1_mock	16
LINC00691	ENSG00000224074	3.00827	7.50945	1.99229e-07	nucleus	IAV_mock	8
TRIM72	ENSG00000177238	36.6062	7.50914	3.20306e-33	nucleus	IAV_mock	16
	ENSG00000288064	8.7176	7.50866	4.47622e-10	nucleus	IAV_mock	16
	ENSG00000273972	9.77177	7.50847	7.75691e-10	cytosol	dNS1_mock	16
MMP25	ENSG00000008516	63.3105	7.50826	2.20313e-44	nucleus	IAV_mock	16
	ENSG00000272109	22.4961	7.50687	3.81564e-10	cytosol	IAV_mock	16
	ENSG00000287188	69.2281	7.50574	1.74665e-40	nucleus	IAV_mock	16
PGBP	ENSG00000227179	11.6263	7.50338	4.96169e-12	nucleus	IAV_mock	8
ARC	ENSG00000198576	92.7787	7.50134	7.53232e-25	nucleus	dNS1_mock	16
DCDC2B	ENSG00000222046	38.8172	7.50003	3.15444e-13	cytosol	IAV_mock	16
ADAMTS14	ENSG00000138316	47.7276	7.49789	3.18183e-22	cytosol	dNS1_mock	16
MXD1	ENSG00000059728	2084.21	7.49774	2.42371e-156	cytosol	dNS1_mock	16
FGD5	ENSG00000154783	17.0173	7.49761	7.45088e-16	nucleus	IAV_mock	8
	ENSG00000258592	6.02538	7.49338	2.03859e-09	nucleus	IAV_mock	16
IMMP1LP2	ENSG00000258159	22.7338	7.49219	1.85863e-10	nucleus	dNS1_mock	8
TDH	ENSG00000154316	24.2826	7.49211	6.67291e-26	cytosol	IAV_mock	16
	ENSG00000237385	15.237	7.49204	5.35951e-12	nucleus	IAV_mock	8
GRAMD2A	ENSG00000175318	116.748	7.48888	6.82981e-09	cytosol	IAV_mock	8
MTATP6P17	ENSG00000235433	4.39805	7.48874	7.31777e-09	nucleus	IAV_mock	16
FAM181B	ENSG00000182103	21.0593	7.48731	7.30878e-23	nucleus	IAV_mock	16
SELPLG	ENSG00000110876	214.44	7.487	1.26836e-75	cytosol	IAV_mock	16
NPC1L1	ENSG00000015520	82.653	7.48629	8.74429e-11	cytosol	IAV_mock	8
MYBPHL	ENSG00000221986	13.7459	7.48606	4.85558e-10	nucleus	IAV_mock	16
	ENSG00000261227	5.91233	7.48455	3.53109e-08	nucleus	dNS1_mock	16
PLSCR2	ENSG00000163746	175.34	7.48058	2.82131e-83	nucleus	IAV_mock	8
KRT89P	ENSG00000274928	78.7776	7.47883	3.77089e-52	nucleus	IAV_mock	8
	ENSG00000233558	12.9314	7.47817	2.54177e-10	cytosol	IAV_mock	16
PLEKHS1	ENSG00000148735	31.5511	7.47642	2.22434e-09	nucleus	dNS1_mock	8
LINC00658	ENSG00000226995	14.4739	7.47566	2.47774e-07	nucleus	IAV_mock	16
CCL4L2	ENSG00000276070	80.372	7.47536	6.7391e-09	nucleus	dNS1_mock	16
	ENSG00000251187	12.9171	7.47481	1.20487e-10	nucleus	IAV_mock	16
CREB5	ENSG00000146592	470.161	7.47155	1.25177e-108	cytosol	dNS1_mock	16
ASPN	ENSG00000106819	19.4505	7.47021	4.6221e-10	cytosol	IAV_mock	16
PTX3	ENSG00000163661	239.232	7.46709	8.98254e-29	cytosol	IAV_mock	16
ZNF556	ENSG00000172000	18.4696	7.46691	1.14228e-07	nucleus	IAV_mock	16
AEBP1	ENSG00000106624	4.98909	7.46654	4.90014e-07	nucleus	IAV_mock	8
GARIN4	ENSG00000162771	26.5701	7.46637	6.3939e-12	nucleus	IAV_mock	8
	ENSG00000287303	13.6802	7.46587	6.77832e-17	nucleus	IAV_mock	16
CFB	ENSG00000243649	316.325	7.46463	2.41284e-25	nucleus	dNS1_mock	16
	ENSG00000280054	12.4582	7.46438	6.69024e-12	nucleus	IAV_mock	8
LINC02955	ENSG00000256995	15.5238	7.4642	1.99919e-09	nucleus	IAV_mock	8
TGM4	ENSG00000163810	31.0617	7.4637	2.72609e-17	nucleus	IAV_mock	8
AOX3P	ENSG00000244301	9.109	7.4625	1.1528e-08	nucleus	IAV_mock	8
HIGD2AP1	ENSG00000230047	9.49505	7.46195	3.3382e-09	nucleus	IAV_mock	8
OPRD1	ENSG00000116329	12.7894	7.46082	5.48464e-19	nucleus	dNS1_mock	16
OR52K3P	ENSG00000225101	8.88327	7.46062	1.21233e-08	nucleus	IAV_mock	8
CNDP1	ENSG00000150656	8.81913	7.45941	3.86092e-09	nucleus	IAV_mock	8
OR7E25P	ENSG00000187847	5.09484	7.45825	1.2365e-06	nucleus	IAV_mock	8
FBLL1	ENSG00000188573	52.7689	7.45794	7.59974e-44	nucleus	IAV_mock	16
PLB1	ENSG00000163803	237.391	7.45755	1.12878e-91	nucleus	IAV_mock	16
	ENSG00000276718	5.65657	7.45519	1.38684e-08	nucleus	dNS1_mock	16
IFIT1	ENSG00000185745	25422.6	7.45392	5.42714e-136	nucleus	IAV_mock	16
	ENSG00000251076	5.40845	7.45335	7.29522e-09	nucleus	IAV_mock	8
ADGRF5	ENSG00000069122	5.51087	7.45335	5.47624e-07	nucleus	IAV_mock	8
IFNA13	ENSG00000233816	10.3399	7.45103	2.91148e-09	cytosol	dNS1_mock	8
LINC01823	ENSG00000224655	19.8086	7.45036	2.68089e-06	cytosol	IAV_mock	16
PRDM14	ENSG00000147596	11.306	7.45035	1.24623e-10	nucleus	IAV_mock	16
CD274	ENSG00000120217	994.587	7.45014	6.47751e-125	cytosol	dNS1_mock	8
	ENSG00000227728	5.96905	7.44982	3.7511e-09	nucleus	IAV_mock	8
TBX21	ENSG00000073861	23.2813	7.44917	1.58803e-09	nucleus	IAV_mock	8
CD1E	ENSG00000158488	12.8038	7.4478	2.78143e-12	nucleus	IAV_mock	16
MIR7-3HG	ENSG00000176840	46.4882	7.44749	6.49022e-11	nucleus	dNS1_mock	16
LINC00880	ENSG00000243629	30.4096	7.44484	9.61586e-25	nucleus	IAV_mock	16
SAMD4A-AS1	ENSG00000285774	6.86947	7.4429	9.01201e-10	nucleus	dNS1_mock	16
TEX52	ENSG00000283297	9.4498	7.4405	8.49549e-10	nucleus	IAV_mock	16
C9	ENSG00000113600	9.35251	7.43784	2.46512e-08	cytosol	IAV_mock	16
	ENSG00000237413	23.34	7.43767	1.12906e-08	nucleus	IAV_mock	8
SCAT1	ENSG00000267123	87.9837	7.43534	8.70964e-63	nucleus	IAV_mock	16
KRT18P61	ENSG00000267083	32.8886	7.43406	2.022e-23	cytosol	IAV_mock	16
SLC38A3	ENSG00000188338	6.33636	7.4332	7.75848e-09	nucleus	IAV_mock	8
THSD8	ENSG00000284491	8.43759	7.43199	6.69858e-09	nucleus	IAV_mock	8
NACAD	ENSG00000136274	6.27647	7.43048	5.00177e-09	nucleus	IAV_mock	16
C3orf86	ENSG00000225873	6.54856	7.42954	7.00394e-09	nucleus	IAV_mock	16
ACTA1	ENSG00000143632	29.9619	7.4284	1.09764e-10	cytosol	IAV_mock	16
C11orf97	ENSG00000257057	13.0286	7.42756	3.42536e-10	nucleus	IAV_mock	16
STOML3	ENSG00000133115	4.92348	7.42391	1.26012e-07	nucleus	IAV_mock	8
CCR4	ENSG00000183813	16.0084	7.42323	9.41661e-13	nucleus	IAV_mock	16
IFNA8	ENSG00000120242	9.85909	7.42285	5.04948e-09	nucleus	dNS1_mock	8
RTP4	ENSG00000136514	17.5645	7.42214	4.47243e-10	nucleus	dNS1_mock	16
GRK7	ENSG00000114124	32.9954	7.42106	1.42739e-20	nucleus	IAV_mock	8
	ENSG00000286127	4.65296	7.42079	1.35554e-08	nucleus	IAV_mock	16
LINC01618	ENSG00000250302	3.64758	7.41966	5.76007e-06	nucleus	IAV_mock	8
	ENSG00000285188	27.3805	7.41792	1.78619e-25	nucleus	IAV_mock	16
SLC6A4	ENSG00000108576	11.6198	7.41488	1.17864e-09	cytosol	IAV_mock	16
	ENSG00000234244	15.684	7.41291	1.52598e-09	nucleus	IAV_mock	8
HP	ENSG00000257017	14.5247	7.41182	1.15788e-12	nucleus	IAV_mock	16
RPS4XP6	ENSG00000244073	14.7063	7.40941	2.01193e-16	nucleus	IAV_mock	16
TPT1P6	ENSG00000214460	4.71778	7.40592	4.36055e-06	nucleus	IAV_mock	8
	ENSG00000279256	8.00128	7.40477	1.15038e-09	nucleus	IAV_mock	16
IFNA5	ENSG00000147873	50.3893	7.40422	1.46365e-10	cytosol	dNS1_mock	16
STMN4	ENSG00000015592	12.3343	7.40401	1.92707e-10	cytosol	dNS1_mock	16
APOOP4	ENSG00000248122	60.7912	7.40377	2.7164e-10	cytosol	IAV_mock	16
DCLK3	ENSG00000163673	71.4977	7.40139	3.19003e-23	nucleus	IAV_mock	16
	ENSG00000286733	80.8623	7.39965	1.76152e-62	nucleus	IAV_mock	16
TMEM119	ENSG00000183160	15.8984	7.39903	8.80859e-17	nucleus	IAV_mock	16
LINC02363	ENSG00000180712	27.7525	7.3981	4.3294e-10	nucleus	dNS1_mock	8
	ENSG00000219553	12.065	7.39639	1.55263e-09	nucleus	IAV_mock	8
ZNF556	ENSG00000172000	18.4696	7.39591	3.45403e-06	nucleus	IAV_mock	8
	ENSG00000259312	4.43277	7.39496	9.4003e-07	nucleus	IAV_mock	8
MMD2	ENSG00000136297	84.1222	7.39354	3.44601e-10	cytosol	dNS1_mock	8
	ENSG00000288530	26.8115	7.3931	3.44559e-24	nucleus	IAV_mock	8
CCR4	ENSG00000183813	16.0084	7.39256	1.72068e-09	nucleus	IAV_mock	8
	ENSG00000286305	15.5682	7.39078	1.43204e-16	nucleus	IAV_mock	16
	ENSG00000287914	21.9673	7.38731	1.56781e-07	nucleus	IAV_mock	16
	ENSG00000270240	147.838	7.38672	3.65602e-10	nucleus	IAV_mock	8
POTEA	ENSG00000188877	3.82223	7.38465	9.66231e-08	nucleus	IAV_mock	8
IL17F	ENSG00000112116	4.71138	7.38419	4.02204e-08	nucleus	IAV_mock	8
OR2K2	ENSG00000171133	10.8699	7.38406	3.94595e-10	nucleus	IAV_mock	16
TAGLN3	ENSG00000144834	9.24704	7.38119	1.63716e-09	nucleus	IAV_mock	8
VIP	ENSG00000146469	15.9465	7.38036	6.36183e-10	cytosol	IAV_mock	16
MTCO2P17	ENSG00000233888	5.96087	7.37794	1.07323e-07	nucleus	IAV_mock	8
	ENSG00000237026	7.63137	7.37754	2.8922e-09	nucleus	dNS1_mock	8
	ENSG00000220349	8.36165	7.37512	4.57226e-09	nucleus	IAV_mock	8
APOL4	ENSG00000100336	48.3588	7.37502	1.23346e-07	nucleus	dNS1_mock	8
PPBPP2	ENSG00000248848	37.9915	7.37401	2.1426e-16	nucleus	IAV_mock	16
SLC26A3	ENSG00000091138	49.7524	7.37147	1.60492e-10	cytosol	IAV_mock	8
FOXI3	ENSG00000214336	14.9939	7.37117	7.9241e-10	nucleus	dNS1_mock	8
SLC6A5	ENSG00000165970	20.5191	7.36748	6.18975e-16	nucleus	IAV_mock	16
CYP3A4	ENSG00000160868	27.809	7.36573	4.0863e-21	nucleus	IAV_mock	16
CREB5	ENSG00000146592	470.161	7.36442	8.94363e-132	nucleus	dNS1_mock	16
SLC38A8	ENSG00000166558	9.16987	7.36366	3.00635e-09	cytosol	IAV_mock	16
TGM4	ENSG00000163810	31.0617	7.36321	1.99428e-26	nucleus	IAV_mock	16
	ENSG00000285684	56.4119	7.36266	5.60926e-10	cytosol	IAV_mock	16
	ENSG00000248196	21.6924	7.36256	1.86545e-10	cytosol	dNS1_mock	16
OOEP	ENSG00000203907	18.7837	7.3612	5.47012e-14	nucleus	IAV_mock	16
NPM1P46	ENSG00000213104	12.2171	7.35764	4.18581e-07	nucleus	IAV_mock	16
OTOR	ENSG00000125879	24.4158	7.35737	3.89017e-10	cytosol	IAV_mock	16
ACTBP1	ENSG00000229145	26.8524	7.35697	3.08676e-10	cytosol	IAV_mock	8
SIRPG	ENSG00000089012	6.37004	7.35584	3.62441e-08	nucleus	IAV_mock	8
DCST1	ENSG00000163357	15.1429	7.35465	6.52689e-10	cytosol	IAV_mock	16
H4C6	ENSG00000274618	9.08509	7.35413	4.92015e-09	nucleus	IAV_mock	8
	ENSG00000228318	8.51041	7.35281	8.11215e-10	cytosol	dNS1_mock	16
RPL12P6	ENSG00000243824	4.56782	7.35195	5.22893e-08	nucleus	IAV_mock	8
	ENSG00000287963	13.0288	7.34954	1.84907e-12	nucleus	IAV_mock	16
OR52U1P	ENSG00000232381	4.28578	7.34858	1.12744e-08	nucleus	IAV_mock	16
FBXO47	ENSG00000204952	15.2234	7.34775	6.07044e-10	cytosol	IAV_mock	16
ACTC1	ENSG00000159251	30.9737	7.34664	2.2949e-10	cytosol	IAV_mock	8
	ENSG00000246130	94.888	7.34537	1.52641e-46	nucleus	dNS1_mock	16
SIRPB3P	ENSG00000223750	4.5944	7.34474	9.09318e-09	nucleus	IAV_mock	16
PGAM4P1	ENSG00000215197	4.53978	7.34465	8.80468e-08	nucleus	IAV_mock	8
NOCT	ENSG00000151014	2892.48	7.34456	2.8611e-154	nucleus	dNS1_mock	16
	ENSG00000250642	18.8985	7.34295	1.69226e-09	nucleus	IAV_mock	8
	ENSG00000286733	80.8623	7.34286	3.63883e-10	cytosol	IAV_mock	16
	ENSG00000285303	5.5436	7.34157	8.38013e-08	nucleus	IAV_mock	8
MYBPHL	ENSG00000221986	13.7459	7.34077	2.11961e-09	cytosol	IAV_mock	16
LINC01002	ENSG00000282508	9.35269	7.34074	1.4983e-09	cytosol	IAV_mock	16
CYP2C8	ENSG00000138115	20.2443	7.34029	9.01472e-13	nucleus	IAV_mock	16
LINC02217	ENSG00000248455	65.8927	7.33854	5.37465e-16	nucleus	IAV_mock	16
	ENSG00000254192	17.4993	7.33672	6.33411e-10	cytosol	IAV_mock	16
	ENSG00000236833	5.83838	7.33608	1.12047e-09	nucleus	IAV_mock	16
MAFB	ENSG00000204103	88.9004	7.33433	6.68323e-31	nucleus	dNS1_mock	16
	ENSG00000254067	31.4673	7.33407	3.01559e-12	nucleus	IAV_mock	8
PLVAP	ENSG00000130300	7.00969	7.33356	2.87831e-09	nucleus	IAV_mock	16
H3P1	ENSG00000230228	6.86216	7.32977	1.1402e-08	nucleus	IAV_mock	8
GIMAP8	ENSG00000171115	31.7809	7.32916	3.98176e-10	cytosol	IAV_mock	8
OTP	ENSG00000171540	21.5481	7.32837	1.89729e-21	nucleus	IAV_mock	8
RTL9	ENSG00000243978	207.086	7.32721	1.70687e-10	cytosol	IAV_mock	16
IFIT1B	ENSG00000204010	67.3814	7.32537	3.0476e-10	cytosol	dNS1_mock	16
ADAMTS14	ENSG00000138316	47.7276	7.32514	4.56858e-56	nucleus	dNS1_mock	16
IFI27	ENSG00000165949	397.132	7.32378	9.71059e-65	cytosol	dNS1_mock	8
	ENSG00000229677	173.766	7.32337	8.75586e-98	nucleus	dNS1_mock	16
CACNA2D4	ENSG00000151062	9.90046	7.32263	1.72167e-09	nucleus	IAV_mock	16
VIPR1-AS1	ENSG00000232354	5.09961	7.32051	8.29922e-09	nucleus	IAV_mock	8
	ENSG00000254192	17.4993	7.32031	2.16384e-15	nucleus	IAV_mock	16
FHL5	ENSG00000112214	11.9837	7.31879	4.99039e-10	nucleus	IAV_mock	16
PTGIS	ENSG00000124212	34.8077	7.31784	3.30585e-12	cytosol	IAV_mock	16
LINC01716	ENSG00000225657	7.31717	7.3177	2.00171e-08	nucleus	IAV_mock	8
PPP1R2P1	ENSG00000234515	7.72303	7.31727	2.09345e-09	cytosol	IAV_mock	16
PRR20G	ENSG00000239620	3.73955	7.31655	1.40521e-08	cytosol	dNS1_mock	16
DGAT2L7P	ENSG00000205267	7.30896	7.31404	1.33694e-05	nucleus	IAV_mock	8
	ENSG00000286501	5.78612	7.31298	1.44667e-08	nucleus	IAV_mock	8
CRHBP	ENSG00000145708	5.76485	7.31145	3.18097e-09	nucleus	IAV_mock	16
HIKESHIP3	ENSG00000271081	23.2686	7.31041	9.63962e-16	nucleus	IAV_mock	8
	ENSG00000285744	37.1923	7.30998	6.24885e-10	cytosol	dNS1_mock	8
	ENSG00000251334	4.653	7.30954	1.63691e-07	nucleus	IAV_mock	8
OR52B2	ENSG00000255307	4.54065	7.30827	4.02271e-07	nucleus	IAV_mock	16
IFNA8	ENSG00000120242	9.85909	7.30819	9.91472e-09	cytosol	dNS1_mock	8
PGA5	ENSG00000256713	3.80782	7.30636	1.08524e-08	cytosol	dNS1_mock	16
ZC3HAV1	ENSG00000105939	36762.5	7.30522	0	cytosol	dNS1_mock	16
CCN4	ENSG00000104415	15.9963	7.30474	1.80552e-11	cytosol	dNS1_mock	16
TAS2R41	ENSG00000221855	4.3725	7.30471	2.83382e-07	nucleus	IAV_mock	8
NAALADL1	ENSG00000168060	14.6481	7.30411	4.85369e-09	nucleus	IAV_mock	8
DMP1	ENSG00000152592	13.4222	7.30344	9.45487e-09	cytosol	IAV_mock	16
ANKRD1	ENSG00000148677	988.153	7.30307	2.19946e-127	nucleus	IAV_mock	16
	ENSG00000261457	10.1908	7.30291	1.32251e-11	nucleus	IAV_mock	8
MIR122HG	ENSG00000267391	21.1377	7.30213	1.84991e-09	nucleus	IAV_mock	8
H4C6	ENSG00000274618	9.08509	7.30069	9.30891e-10	nucleus	IAV_mock	16
TNNI1	ENSG00000159173	39	7.30059	1.35815e-31	nucleus	IAV_mock	16
	ENSG00000279249	4.64345	7.297	9.72419e-08	cytosol	dNS1_mock	16
STPG4	ENSG00000239605	34.8421	7.29684	4.66564e-10	cytosol	IAV_mock	16
ACTC1	ENSG00000159251	30.9737	7.2966	2.00581e-21	nucleus	IAV_mock	16
	ENSG00000287771	5.54205	7.29634	1.2951e-08	nucleus	IAV_mock	8
FAP	ENSG00000078098	425.105	7.29393	5.89289e-10	cytosol	IAV_mock	8
LINC02560	ENSG00000268307	26.1702	7.29377	1.35269e-11	nucleus	IAV_mock	8
	ENSG00000286113	19.4207	7.29227	6.74211e-20	cytosol	dNS1_mock	16
	ENSG00000231951	3.91928	7.2922	4.49634e-08	nucleus	IAV_mock	8
	ENSG00000237026	7.63137	7.29181	3.43326e-11	nucleus	dNS1_mock	16
FAM83C	ENSG00000125998	23.769	7.29071	1.30226e-11	nucleus	IAV_mock	8
CDC20B	ENSG00000164287	13.8233	7.29069	9.27274e-07	cytosol	IAV_mock	16
LRRC53	ENSG00000162621	21.7963	7.2901	2.10171e-16	nucleus	IAV_mock	16
LCT	ENSG00000115850	62.6291	7.28969	1.5937e-46	nucleus	IAV_mock	16
NLRP3	ENSG00000162711	22.9366	7.28843	1.53565e-12	cytosol	dNS1_mock	16
SCAT1	ENSG00000267123	87.9837	7.2874	2.7824e-24	nucleus	IAV_mock	8
LINC02940	ENSG00000235888	5.76138	7.28578	4.05702e-08	nucleus	IAV_mock	8
PIGCP1	ENSG00000213713	46.5555	7.28568	2.54283e-44	nucleus	IAV_mock	16
OTOL1	ENSG00000182447	11.982	7.28467	5.2096e-12	nucleus	IAV_mock	16
NME5	ENSG00000112981	36.1955	7.28401	3.12467e-32	nucleus	IAV_mock	16
LINC02613	ENSG00000231367	42.0968	7.28339	4.22041e-08	cytosol	IAV_mock	16
PGBP	ENSG00000227179	11.6263	7.28223	4.43892e-10	nucleus	IAV_mock	16
LINC01535	ENSG00000226686	8.09269	7.28207	2.27999e-05	nucleus	IAV_mock	8
AMPD1	ENSG00000116748	35.4383	7.28145	3.96571e-31	nucleus	IAV_mock	16
RAD51AP2	ENSG00000214842	17.1935	7.28044	3.01403e-09	nucleus	IAV_mock	8
	ENSG00000234763	10.0747	7.28042	1.43234e-10	nucleus	IAV_mock	8
SRD5A2	ENSG00000277893	10.9397	7.28005	3.45622e-10	nucleus	IAV_mock	8
	ENSG00000231193	8.55197	7.27997	2.6294e-08	nucleus	IAV_mock	8
	ENSG00000271150	6.90699	7.27927	2.83055e-09	nucleus	IAV_mock	16
TMEM235	ENSG00000204278	4.34472	7.27801	3.52535e-08	nucleus	IAV_mock	16
	ENSG00000229407	53.837	7.27799	5.58258e-10	cytosol	IAV_mock	16
RNASE13	ENSG00000206150	10.619	7.27782	1.24005e-08	nucleus	IAV_mock	8
PSORS1C2	ENSG00000204538	5.22377	7.27753	2.28961e-08	nucleus	IAV_mock	16
	ENSG00000236796	61.5287	7.27747	1.22532e-55	nucleus	IAV_mock	16
	ENSG00000279256	8.00128	7.27108	1.19808e-08	nucleus	IAV_mock	8
ACTBP1	ENSG00000229145	26.8524	7.2709	3.47158e-12	cytosol	IAV_mock	16
	ENSG00000250071	21.5431	7.27017	1.92185e-09	cytosol	IAV_mock	16
LINC01303	ENSG00000250548	176.304	7.26936	1.1422e-39	nucleus	IAV_mock	16
	ENSG00000250155	9.1561	7.2681	0.000122569	nucleus	IAV_mock	8
SELE	ENSG00000007908	8.83964	7.26592	3.95706e-09	cytosol	dNS1_mock	16
ACSM1	ENSG00000166743	42.8937	7.26576	8.35958e-25	nucleus	IAV_mock	16
GBP4	ENSG00000162654	1616.88	7.26569	1.44625e-10	nucleus	IAV_mock	8
RUFY4	ENSG00000188282	11.3753	7.26443	5.78407e-09	nucleus	dNS1_mock	8
SRL	ENSG00000185739	9.39555	7.26319	1.47731e-08	cytosol	IAV_mock	16
	ENSG00000288437	9.96603	7.26188	7.01208e-09	nucleus	IAV_mock	8
	ENSG00000243517	13.0914	7.2617	7.5437e-16	nucleus	IAV_mock	16
	ENSG00000253817	5.27307	7.261	7.61751e-09	nucleus	IAV_mock	16
GPBAR1	ENSG00000179921	37.109	7.26095	5.46036e-42	nucleus	IAV_mock	8
CLCN1	ENSG00000188037	15.0138	7.26066	9.41494e-09	cytosol	IAV_mock	16
OAS2	ENSG00000111335	1384.94	7.26046	2.10256e-41	cytosol	IAV_mock	8
MX2	ENSG00000183486	399.514	7.26028	3.95691e-49	nucleus	IAV_mock	8
CETP	ENSG00000087237	8.47195	7.26004	2.46008e-07	nucleus	IAV_mock	8
ZNF785	ENSG00000197162	12.4777	7.25897	1.99194e-09	nucleus	IAV_mock	8
PIGCP2	ENSG00000229626	3.94739	7.25859	4.98764e-08	nucleus	IAV_mock	8
	ENSG00000280162	9.87302	7.25826	8.6416e-15	nucleus	dNS1_mock	16
DKK4	ENSG00000104371	6.60811	7.25761	2.07668e-09	cytosol	IAV_mock	16
PDCD6IPP1	ENSG00000275325	10.6622	7.25732	4.03729e-09	cytosol	IAV_mock	16
HSPA6	ENSG00000173110	1246.47	7.25427	5.26602e-14	cytosol	dNS1_mock	8
IFI44L	ENSG00000137959	323.659	7.25265	5.40255e-85	nucleus	IAV_mock	16
KLRC1	ENSG00000134545	22.9086	7.25229	4.30421e-19	nucleus	IAV_mock	8
CBX1P3	ENSG00000237379	28.6276	7.24969	7.51552e-10	cytosol	IAV_mock	16
CUPIN1P	ENSG00000283613	5.76432	7.24922	1.01607e-07	nucleus	IAV_mock	8
NPC1L1	ENSG00000015520	82.653	7.24868	1.49537e-32	cytosol	IAV_mock	16
	ENSG00000232628	7.37124	7.24804	1.99098e-08	nucleus	IAV_mock	8
PPP1R2P1	ENSG00000234515	7.72303	7.24638	7.61792e-09	nucleus	IAV_mock	8
SAMMSON	ENSG00000240405	60.467	7.24516	2.94912e-10	nucleus	IAV_mock	8
TDRD12	ENSG00000173809	98.1594	7.24336	5.953e-41	cytosol	IAV_mock	16
MATN4	ENSG00000124159	21.7216	7.23968	3.88181e-12	nucleus	IAV_mock	16
DACT3	ENSG00000197380	20.7804	7.23815	1.41813e-10	nucleus	IAV_mock	8
	ENSG00000254067	31.4673	7.23806	6.98252e-10	cytosol	IAV_mock	16
LINC02217	ENSG00000248455	65.8927	7.23745	1.7856e-11	nucleus	IAV_mock	8
ZNF382	ENSG00000161298	32.3865	7.23631	2.20156e-09	cytosol	IAV_mock	16
	ENSG00000287041	64.2418	7.23623	6.69228e-10	cytosol	IAV_mock	16
HLA-DOB	ENSG00000241106	45.2383	7.23585	5.51303e-17	cytosol	dNS1_mock	16
ZBTB8OSP2	ENSG00000172799	4.03911	7.23524	2.24086e-06	nucleus	IAV_mock	8
ATP8A2P3	ENSG00000233963	16.0133	7.23454	1.30369e-11	nucleus	IAV_mock	8
CMKLR2-AS	ENSG00000279220	63.693	7.23375	1.61356e-09	nucleus	IAV_mock	8
ENDOU	ENSG00000111405	34.9634	7.23286	2.40561e-22	nucleus	IAV_mock	16
	ENSG00000228318	8.51041	7.23057	5.0511e-09	nucleus	dNS1_mock	8
	ENSG00000233625	5.05361	7.23038	9.15745e-09	nucleus	IAV_mock	16
RPL5P30	ENSG00000243431	14.1083	7.22799	1.57678e-16	nucleus	IAV_mock	16
	ENSG00000236326	5.33195	7.22717	8.41893e-09	nucleus	IAV_mock	16
UBTFL6	ENSG00000228970	7.27725	7.22618	9.96173e-09	nucleus	IAV_mock	8
	ENSG00000288076	155.7	7.22314	1.53397e-09	nucleus	IAV_mock	16
PTGER4	ENSG00000171522	1470.66	7.22292	6.92588e-140	cytosol	dNS1_mock	8
TMEM246-AS1	ENSG00000225376	15.2594	7.2222	2.67279e-12	nucleus	IAV_mock	16
	ENSG00000271554	21.4221	7.22183	1.25598e-19	nucleus	dNS1_mock	16
BTN1A1	ENSG00000124557	26.4712	7.22082	4.58961e-10	cytosol	IAV_mock	16
	ENSG00000255197	7.52688	7.2199	9.36009e-09	cytosol	IAV_mock	16
HTRA4	ENSG00000169495	13.4939	7.21982	3.77936e-09	cytosol	IAV_mock	16
ALDOB	ENSG00000136872	5.87313	7.21951	6.54045e-08	nucleus	IAV_mock	8
SLC38A4	ENSG00000139209	50.7799	7.21802	2.17006e-21	nucleus	IAV_mock	8
OTOR	ENSG00000125879	24.4158	7.21581	7.64587e-17	nucleus	IAV_mock	16
FRG2B	ENSG00000225899	4.52214	7.21523	2.44133e-08	cytosol	dNS1_mock	16
	ENSG00000286714	4.48765	7.2143	4.91721e-09	nucleus	IAV_mock	16
ZEB2	ENSG00000169554	1110.84	7.21429	1.4263e-197	cytosol	dNS1_mock	16
LY6G6C	ENSG00000204421	28.4491	7.21428	8.71223e-27	nucleus	IAV_mock	16
HK3	ENSG00000160883	49.056	7.21333	3.40824e-12	cytosol	IAV_mock	16
OOEP	ENSG00000203907	18.7837	7.21181	9.0111e-13	nucleus	IAV_mock	8
EEF1DP4	ENSG00000213640	4.54112	7.21121	1.36471e-06	nucleus	IAV_mock	8
	ENSG00000287963	13.0288	7.21102	3.91313e-11	nucleus	IAV_mock	8
ACTG2	ENSG00000163017	17.3485	7.21075	1.63079e-07	nucleus	IAV_mock	8
MX2	ENSG00000183486	399.514	7.20797	2.11757e-33	cytosol	IAV_mock	16
HNRNPA1P17	ENSG00000243188	4.45086	7.2057	8.89838e-08	nucleus	IAV_mock	8
CABP5	ENSG00000105507	6.68748	7.2041	1.99909e-09	cytosol	dNS1_mock	16
ETV7	ENSG00000010030	7.45101	7.20262	4.0228e-09	nucleus	dNS1_mock	8
ITGA9	ENSG00000144668	69.5648	7.20241	1.71844e-10	cytosol	IAV_mock	16
	ENSG00000218520	15.9877	7.20127	6.128e-09	nucleus	IAV_mock	8
IL32	ENSG00000008517	165.196	7.1991	1.92817e-61	nucleus	dNS1_mock	16
	ENSG00000285616	5.9873	7.19781	1.68009e-08	nucleus	IAV_mock	8
	ENSG00000261457	10.1908	7.1961	6.23556e-10	nucleus	IAV_mock	16
ACHE	ENSG00000087085	29.7738	7.19551	8.62075e-12	cytosol	dNS1_mock	16
TEKT3	ENSG00000125409	16.4597	7.19449	9.62613e-13	nucleus	IAV_mock	8
RYR2	ENSG00000198626	614.833	7.19437	8.45464e-122	nucleus	dNS1_mock	16
CD300A	ENSG00000167851	19.5026	7.19287	2.97251e-09	cytosol	IAV_mock	8
DSPP	ENSG00000152591	11.3105	7.19196	4.28971e-09	nucleus	IAV_mock	16
CMPK2	ENSG00000134326	1486.87	7.18933	2.66822e-124	nucleus	dNS1_mock	8
	ENSG00000271443	16.4528	7.1882	2.27913e-16	nucleus	IAV_mock	16
KRT78	ENSG00000170423	19.9991	7.18802	4.34476e-07	nucleus	IAV_mock	8
SMG1P4	ENSG00000185710	11.6275	7.18617	1.97845e-08	cytosol	IAV_mock	16
ASS1P5	ENSG00000227881	42.5566	7.18436	9.09596e-19	nucleus	IAV_mock	16
LINC00616	ENSG00000248307	91.5846	7.18275	1.35517e-18	nucleus	IAV_mock	8
	ENSG00000255404	19.4214	7.18096	2.66651e-06	nucleus	IAV_mock	8
PTGER4	ENSG00000171522	1470.66	7.18062	6.3447e-132	nucleus	dNS1_mock	8
OFD1P17	ENSG00000228212	13.3621	7.18	9.47003e-15	nucleus	IAV_mock	16
CTRB1	ENSG00000168925	7.29498	7.17854	1.76052e-09	nucleus	IAV_mock	16
TMEM88	ENSG00000167874	24.754	7.17801	8.4365e-19	cytosol	IAV_mock	16
SCNN1G	ENSG00000166828	8.54355	7.17786	3.81426e-09	nucleus	dNS1_mock	16
MTCO1P11	ENSG00000224083	7.83067	7.17776	1.50544e-06	cytosol	dNS1_mock	16
APOBEC3A	ENSG00000128383	3.69558	7.17625	5.8597e-09	cytosol	dNS1_mock	16
	ENSG00000237210	30.5921	7.17473	8.16755e-13	nucleus	IAV_mock	8
	ENSG00000103200	4.3688	7.17307	1.71306e-07	nucleus	IAV_mock	16
GRAMD2A	ENSG00000175318	116.748	7.1726	2.05533e-12	cytosol	IAV_mock	16
PHACTR2P1	ENSG00000270300	9.38144	7.17226	8.074e-11	nucleus	IAV_mock	8
ATP6V1G1P2	ENSG00000253502	7.81897	7.17144	2.86192e-08	cytosol	IAV_mock	16
CYP2C23P	ENSG00000283232	6.36073	7.17095	1.88803e-07	nucleus	IAV_mock	8
APOL3	ENSG00000128284	101.183	7.16668	2.13161e-20	nucleus	dNS1_mock	8
RPS2P36	ENSG00000227032	7.12326	7.16576	1.8727e-09	nucleus	dNS1_mock	16
	ENSG00000227297	12.6665	7.16566	8.32974e-05	nucleus	IAV_mock	8
ZNF442	ENSG00000198342	27.5704	7.16137	5.45861e-25	nucleus	IAV_mock	16
PELATON	ENSG00000224397	16.6769	7.16082	8.39641e-18	nucleus	IAV_mock	8
	ENSG00000281100	70.4765	7.16065	1.04552e-16	cytosol	dNS1_mock	16
RPL23AP6	ENSG00000214835	4.09102	7.16041	2.2334e-07	nucleus	IAV_mock	8
	ENSG00000229677	173.766	7.16039	3.42749e-25	cytosol	dNS1_mock	16
LY6G6C	ENSG00000204421	28.4491	7.16037	2.5293e-25	nucleus	IAV_mock	8
SH3RF3-AS1	ENSG00000259863	4.06252	7.15979	1.03248e-08	nucleus	dNS1_mock	16
LINC01226	ENSG00000284543	14.7344	7.15912	1.31629e-09	cytosol	dNS1_mock	16
MUC17	ENSG00000169876	15.8779	7.15771	3.79556e-08	nucleus	IAV_mock	8
RHOG2P	ENSG00000213706	35.1135	7.15741	7.50751e-10	cytosol	IAV_mock	16
ZNF300P1	ENSG00000197083	89.8042	7.15737	1.2968e-09	cytosol	IAV_mock	16
RNF14P3	ENSG00000238109	9.39805	7.15659	6.16836e-09	nucleus	IAV_mock	8
TMEM235	ENSG00000204278	4.34472	7.15651	2.96563e-07	nucleus	IAV_mock	8
RNF151	ENSG00000179580	17.9001	7.15383	1.77869e-17	cytosol	dNS1_mock	16
ICAM1	ENSG00000090339	209.63	7.15344	9.80629e-44	cytosol	dNS1_mock	16
IL1A	ENSG00000115008	318.048	7.15329	1.41512e-50	cytosol	dNS1_mock	8
ST13P2	ENSG00000235616	3.45068	7.1518	1.39918e-06	nucleus	IAV_mock	16
	ENSG00000273342	5.0278	7.15176	1.20839e-08	nucleus	IAV_mock	16
LPL	ENSG00000175445	4.85626	7.15063	1.13667e-07	nucleus	IAV_mock	8
FLT1	ENSG00000102755	4.41061	7.15021	1.63513e-07	cytosol	dNS1_mock	16
	ENSG00000287929	9.63063	7.14995	1.17778e-11	nucleus	IAV_mock	16
LINC01498	ENSG00000247213	38.7832	7.14793	3.5059e-32	nucleus	IAV_mock	16
	ENSG00000260103	3.83732	7.14773	2.50603e-08	nucleus	dNS1_mock	16
VXN	ENSG00000169085	7.45145	7.14549	2.76589e-09	nucleus	IAV_mock	16
TMEM31	ENSG00000179363	11.276	7.14532	1.16087e-07	nucleus	IAV_mock	8
DDX3ILA1	ENSG00000232756	18.7481	7.14493	3.5017e-11	nucleus	IAV_mock	8
PHYHD1	ENSG00000175287	27.4949	7.14488	1.65244e-25	nucleus	IAV_mock	16
PLEKHG6	ENSG00000008323	30.9087	7.14438	1.13654e-27	nucleus	dNS1_mock	16
WFDC5	ENSG00000175121	24.6314	7.14221	2.08216e-09	cytosol	dNS1_mock	8
	ENSG00000271443	16.4528	7.14196	1.84411e-09	cytosol	IAV_mock	16
IL6	ENSG00000136244	1081.99	7.14039	4.37266e-43	nucleus	dNS1_mock	8
MXD1	ENSG00000059728	2084.21	7.13988	1.18212e-114	nucleus	dNS1_mock	16
PSTPIP2	ENSG00000152229	52.9268	7.13929	1.99247e-41	nucleus	IAV_mock	8
ZNF501	ENSG00000186446	16.8552	7.13747	8.07827e-10	cytosol	IAV_mock	8
OTP	ENSG00000171540	21.5481	7.1366	2.34136e-15	nucleus	IAV_mock	16
FAM167A-AS1	ENSG00000184608	6.80115	7.13647	1.83481e-07	nucleus	IAV_mock	8
	ENSG00000280087	33.7518	7.1364	9.81714e-10	cytosol	IAV_mock	8
VSIG2	ENSG00000019102	6.98648	7.13552	2.31565e-08	nucleus	IAV_mock	8
	ENSG00000272918	106.31	7.13366	1.58446e-23	cytosol	dNS1_mock	16
RPL7AP20	ENSG00000234981	5.43619	7.13337	2.51415e-08	nucleus	IAV_mock	8
CCL3L1	ENSG00000276085	30.5941	7.13336	2.17996e-07	nucleus	dNS1_mock	8
CCL3L3	ENSG00000276085	30.5941	7.13336	2.17996e-07	nucleus	dNS1_mock	8
	ENSG00000277535	4.78468	7.13329	4.03525e-08	nucleus	IAV_mock	16
LINC01471	ENSG00000239921	52.5824	7.13214	2.56089e-07	nucleus	IAV_mock	16
MSH4	ENSG00000057468	183.715	7.13147	4.56891e-86	nucleus	IAV_mock	16
MTUS2-AS1	ENSG00000179141	19.6156	7.13101	2.22612e-16	nucleus	IAV_mock	8
LINC01716	ENSG00000225657	7.31717	7.1296	1.52955e-08	cytosol	IAV_mock	16
RPL39P18	ENSG00000229468	9.52694	7.12958	2.01255e-11	nucleus	IAV_mock	16
TNFAIP3	ENSG00000118503	8086.35	7.12887	2.50245e-161	cytosol	IAV_mock	16
LPA	ENSG00000198670	10.0951	7.12806	3.87457e-06	cytosol	dNS1_mock	16
FLT3	ENSG00000122025	37.0667	7.12801	2.71339e-20	nucleus	IAV_mock	16
CD68	ENSG00000129226	8.2935	7.12565	4.11417e-09	nucleus	IAV_mock	16
STAB1	ENSG00000010327	52.8189	7.12536	6.0419e-10	cytosol	IAV_mock	16
UBTFL6	ENSG00000228970	7.27725	7.12488	7.40271e-09	cytosol	IAV_mock	16
RPL12P6	ENSG00000243824	4.56782	7.12479	2.93007e-08	nucleus	IAV_mock	16
DCLK3	ENSG00000163673	71.4977	7.12469	9.83209e-09	cytosol	IAV_mock	8
	ENSG00000288013	6.13413	7.12275	3.01797e-08	nucleus	IAV_mock	16
	ENSG00000228793	20.111	7.12262	7.37686e-20	nucleus	IAV_mock	16
HYAL6P	ENSG00000228211	7.13516	7.12124	1.85388e-08	nucleus	IAV_mock	8
CENPUP2	ENSG00000258546	4.82886	7.11936	5.08729e-08	nucleus	IAV_mock	16
BCAS2P1	ENSG00000255051	6.23114	7.11927	5.97359e-08	nucleus	IAV_mock	8
MYO3B	ENSG00000071909	14.4693	7.11857	1.65853e-08	cytosol	IAV_mock	16
	ENSG00000229717	7.07433	7.11823	3.41246e-09	nucleus	IAV_mock	16
CPXM1	ENSG00000088882	21.809	7.11683	5.00339e-09	nucleus	IAV_mock	8
CFB	ENSG00000243649	316.325	7.1164	1.68266e-20	cytosol	dNS1_mock	8
RPSAP46	ENSG00000213394	8.23922	7.11622	8.509e-08	nucleus	IAV_mock	8
LHX5	ENSG00000089116	4.99501	7.11582	3.61045e-08	cytosol	dNS1_mock	16
EPHA1-AS1	ENSG00000229153	17.4101	7.11441	7.79889e-15	nucleus	IAV_mock	8
SERPINC1	ENSG00000117601	64.3339	7.11188	5.19579e-12	cytosol	IAV_mock	16
TNN	ENSG00000120332	86.9812	7.11185	5.91575e-10	nucleus	IAV_mock	16
OR52N4	ENSG00000181074	5.40826	7.11097	1.67865e-06	nucleus	IAV_mock	8
	ENSG00000256249	10.9393	7.1085	9.41357e-10	cytosol	dNS1_mock	16
IGLV8OR8-1	ENSG00000215177	7.1363	7.10709	4.61149e-09	nucleus	IAV_mock	16
ACTL7B	ENSG00000148156	11.2772	7.10661	1.3513e-08	nucleus	IAV_mock	8
	ENSG00000177359	176.45	7.1054	5.77747e-86	nucleus	IAV_mock	16
PPP1R15A	ENSG00000087074	36785.1	7.10501	3.59079e-192	nucleus	dNS1_mock	16
RNASE1	ENSG00000129538	6.70523	7.10282	1.09437e-08	nucleus	IAV_mock	16
	ENSG00000259353	4.06454	7.10236	5.72695e-07	nucleus	IAV_mock	16
ZNF705A	ENSG00000196946	24.4924	7.10012	1.19934e-27	nucleus	IAV_mock	16
MRLN	ENSG00000227877	13.1358	7.09955	1.66547e-09	nucleus	IAV_mock	16
KRT17P5	ENSG00000205266	6.93092	7.09949	7.93014e-09	cytosol	IAV_mock	16
	ENSG00000262495	6.82487	7.09886	2.88448e-08	nucleus	IAV_mock	8
	ENSG00000279980	22.0524	7.09872	7.0213e-25	nucleus	IAV_mock	16
PPP1R27	ENSG00000182676	12.7856	7.09798	8.48196e-10	nucleus	IAV_mock	8
IQSEC3	ENSG00000120645	7.73231	7.09794	3.94168e-09	cytosol	dNS1_mock	16
	ENSG00000277511	60.8268	7.09725	6.45795e-49	cytosol	IAV_mock	16
INHCAP	ENSG00000242337	17.1586	7.09538	4.96559e-09	cytosol	IAV_mock	16
SLC2A5	ENSG00000142583	33.0615	7.09523	1.2288e-11	cytosol	IAV_mock	16
POTEE	ENSG00000188219	7.27215	7.09395	2.57304e-08	nucleus	IAV_mock	8
	ENSG00000234116	5.01171	7.09307	4.75068e-06	nucleus	IAV_mock	8
NLRP12	ENSG00000142405	9.90858	7.0925	4.40661e-09	cytosol	IAV_mock	16
	ENSG00000251647	5.22854	7.09173	4.16496e-08	nucleus	IAV_mock	8
RPS2P52	ENSG00000213726	5.0673	7.09052	1.19027e-08	nucleus	IAV_mock	16
OVOL1	ENSG00000172818	12.3266	7.09045	5.67395e-09	cytosol	IAV_mock	16
AKR1C6P	ENSG00000151631	8.34635	7.08801	1.20924e-08	cytosol	IAV_mock	16
OR4D1	ENSG00000141194	4.40735	7.08688	1.70402e-07	nucleus	IAV_mock	8
DHX58	ENSG00000108771	1183.92	7.08664	1.25272e-58	nucleus	IAV_mock	8
	ENSG00000205622	8.8164	7.0866	9.56623e-09	nucleus	IAV_mock	8
CD300A	ENSG00000167851	19.5026	7.08591	7.59087e-14	nucleus	IAV_mock	16
	ENSG00000237210	30.5921	7.08468	1.31691e-13	nucleus	IAV_mock	16
	ENSG00000224969	7.09184	7.08417	1.65762e-08	cytosol	dNS1_mock	8
	ENSG00000254115	2.6992	7.0838	7.16482e-06	nucleus	IAV_mock	8
ADGRF5P1	ENSG00000227582	6.68881	7.08327	0.000163944	nucleus	IAV_mock	8
ARHGAP40	ENSG00000124143	6.72132	7.0832	3.06762e-09	nucleus	IAV_mock	16
SERPINC1	ENSG00000117601	64.3339	7.08315	2.23909e-56	nucleus	IAV_mock	16
	ENSG00000233018	8.36013	7.08287	2.47378e-08	nucleus	IAV_mock	8
TAB3P1	ENSG00000235462	9.07486	7.0828	3.67922e-11	nucleus	IAV_mock	16
	ENSG00000288156	6.43239	7.08275	2.71649e-08	nucleus	IAV_mock	8
TMPRSS11F	ENSG00000198092	10.8235	7.08261	1.44752e-08	nucleus	IAV_mock	8
NOS2	ENSG00000007171	57.5844	7.0815	5.74433e-17	nucleus	dNS1_mock	8
NHLH1	ENSG00000171786	9.80085	7.08146	1.30139e-09	cytosol	dNS1_mock	16
SLC17A9	ENSG00000101194	22.3329	7.08072	4.96266e-09	cytosol	IAV_mock	16
BAALC	ENSG00000164929	14.4527	7.08048	7.76282e-08	nucleus	IAV_mock	8
LINC01776	ENSG00000226053	8.78132	7.07978	5.04952e-11	nucleus	IAV_mock	16
STAR	ENSG00000147465	23.3133	7.07896	6.70465e-14	nucleus	IAV_mock	8
	ENSG00000234394	5.27829	7.07882	6.18501e-09	nucleus	IAV_mock	16
AGER	ENSG00000204305	177.328	7.07792	1.6653e-94	cytosol	IAV_mock	16
SP8	ENSG00000164651	78.6362	7.07753	2.51335e-72	cytosol	dNS1_mock	16
SLC7A14-AS1	ENSG00000285051	52.5263	7.07742	5.61509e-23	nucleus	IAV_mock	16
PLCE1-AS1	ENSG00000268894	30.9259	7.07631	1.13374e-11	nucleus	IAV_mock	8
WDR49	ENSG00000174776	60.7528	7.07595	7.16444e-35	nucleus	IAV_mock	8
CXCL11	ENSG00000169248	1485.18	7.07584	1.21366e-09	nucleus	IAV_mock	16
	ENSG00000275833	4.87182	7.07512	3.20829e-08	nucleus	IAV_mock	16
	ENSG00000260510	8.45998	7.07227	1.09814e-08	cytosol	IAV_mock	16
TAGLN3	ENSG00000144834	9.24704	7.07221	1.65435e-09	nucleus	IAV_mock	16
DCDC2B	ENSG00000222046	38.8172	7.07176	4.65294e-32	nucleus	IAV_mock	16
FERMT3	ENSG00000149781	291.291	7.07149	1.37777e-122	nucleus	IAV_mock	16
IFNA22P	ENSG00000224416	37.0987	7.07076	9.7502e-10	cytosol	IAV_mock	8
LINC01961	ENSG00000234148	10.5947	7.06998	3.03638e-11	nucleus	IAV_mock	16
PLB1	ENSG00000163803	237.391	7.06873	5.31753e-82	nucleus	IAV_mock	8
SLC6A12	ENSG00000111181	43.3551	7.06768	1.78935e-16	cytosol	dNS1_mock	16
ACTBP14	ENSG00000229001	29.7336	7.06765	2.35685e-19	nucleus	IAV_mock	8
OR51R1P	ENSG00000237272	4.33791	7.06666	2.3643e-07	nucleus	dNS1_mock	8
LINC02542	ENSG00000226453	40.5144	7.06657	3.49998e-10	cytosol	dNS1_mock	16
TNFAIP3	ENSG00000118503	8086.35	7.0665	5.52829e-133	nucleus	dNS1_mock	16
COL10A1	ENSG00000123500	14.5284	7.06532	5.99589e-05	nucleus	IAV_mock	8
LINC00539	ENSG00000224429	13.3978	7.065	1.17254e-14	nucleus	IAV_mock	16
HOXD11	ENSG00000128713	54.03	7.06499	1.54798e-15	cytosol	dNS1_mock	8
HLA-B	ENSG00000234745	342.142	7.06411	4.68478e-222	cytosol	dNS1_mock	16
HEATR9	ENSG00000270379	183.692	7.06305	3.28788e-09	cytosol	dNS1_mock	8
ASB11	ENSG00000165192	11.3354	7.06272	3.5683e-08	nucleus	IAV_mock	8
MTND4P14	ENSG00000236254	10.95	7.06135	4.11013e-09	cytosol	dNS1_mock	16
	ENSG00000262636	8.38768	7.06027	5.73855e-09	nucleus	dNS1_mock	16
HLA-W	ENSG00000235290	14.9342	7.05905	1.17771e-10	nucleus	IAV_mock	8
MRLN	ENSG00000227877	13.1358	7.05888	2.70461e-09	nucleus	dNS1_mock	16
	ENSG00000223503	33.419	7.05842	1.67732e-09	cytosol	IAV_mock	8
	ENSG00000287403	9.30918	7.05783	2.82157e-10	cytosol	IAV_mock	16
RTP4	ENSG00000136514	17.5645	7.0575	6.67188e-09	cytosol	dNS1_mock	8
ZAN	ENSG00000146839	9.11813	7.0562	2.58705e-07	nucleus	IAV_mock	8
ITGA9	ENSG00000144668	69.5648	7.05604	5.10419e-13	nucleus	IAV_mock	8
DGAT2L7P	ENSG00000205267	7.30896	7.05523	5.79293e-06	nucleus	IAV_mock	16
	ENSG00000285829	6.48392	7.05458	9.36822e-09	nucleus	IAV_mock	16
NEB	ENSG00000183091	539.757	7.05443	2.35878e-49	cytosol	IAV_mock	16
IFI44L	ENSG00000137959	323.659	7.05401	2.39579e-74	nucleus	dNS1_mock	16
	ENSG00000251187	12.9171	7.05346	1.02573e-17	nucleus	IAV_mock	8
PLEKHD1	ENSG00000175985	47.9808	7.05324	2.35547e-09	cytosol	IAV_mock	16
LRRC15	ENSG00000172061	9.58822	7.04796	2.15329e-08	cytosol	IAV_mock	16
	ENSG00000255197	7.52688	7.04715	7.37911e-08	nucleus	IAV_mock	8
MRLN	ENSG00000227877	13.1358	7.04634	2.15637e-09	cytosol	dNS1_mock	16
	ENSG00000285650	56.4773	7.04625	2.50938e-47	nucleus	IAV_mock	16
ATP1B4	ENSG00000101892	14.1186	7.04564	6.5932e-09	cytosol	IAV_mock	16
IL13	ENSG00000169194	64.6758	7.04553	1.43145e-60	nucleus	IAV_mock	16
PPM1J-DT	ENSG00000261595	10.1036	7.04516	1.8234e-14	cytosol	dNS1_mock	16
IQUB	ENSG00000164675	113.451	7.04487	1.25552e-53	cytosol	IAV_mock	16
	ENSG00000274235	23.5442	7.044	5.58182e-16	nucleus	IAV_mock	16
TEX43	ENSG00000196900	19.0323	7.04159	1.75701e-19	nucleus	IAV_mock	16
SH3RF3-AS1	ENSG00000259863	4.06252	7.03969	8.96171e-09	cytosol	dNS1_mock	16
IFIT1	ENSG00000185745	25422.6	7.03957	4.11112e-128	cytosol	IAV_mock	8
C8orf89	ENSG00000274443	15.8582	7.038	4.80588e-09	cytosol	IAV_mock	8
	ENSG00000270713	6.8558	7.038	1.12404e-08	nucleus	IAV_mock	16
THSD8	ENSG00000284491	8.43759	7.03758	1.65616e-08	cytosol	IAV_mock	16
IFIT1B	ENSG00000204010	67.3814	7.03752	1.79557e-11	nucleus	dNS1_mock	16
	ENSG00000231951	3.91928	7.03746	2.9536e-08	nucleus	IAV_mock	16
TLL2	ENSG00000095587	122.691	7.03654	3.95178e-64	nucleus	IAV_mock	16
	ENSG00000251334	4.653	7.03599	1.05145e-07	nucleus	IAV_mock	16
PECAM1	ENSG00000261371	165.001	7.03592	8.97149e-43	nucleus	IAV_mock	16
IL17F	ENSG00000112116	4.71138	7.03464	3.98724e-08	nucleus	IAV_mock	16
	ENSG00000264083	36.0382	7.03322	1.47241e-17	nucleus	IAV_mock	16
FAP	ENSG00000078098	425.105	7.03291	5.87231e-09	cytosol	dNS1_mock	8
KRT18P55	ENSG00000265480	10.3289	7.03123	1.74198e-10	nucleus	IAV_mock	8
	ENSG00000274235	23.5442	7.03031	4.1151e-11	nucleus	IAV_mock	8
IL13	ENSG00000169194	64.6758	7.02997	8.18481e-63	nucleus	IAV_mock	8
RN7SKP150	ENSG00000222448	5.81444	7.02859	4.0358e-07	nucleus	IAV_mock	8
TMEM89	ENSG00000183396	8.28609	7.02834	6.75077e-11	nucleus	IAV_mock	16
LINC02869	ENSG00000228208	15.0102	7.02786	2.23241e-20	nucleus	IAV_mock	16
TAC3	ENSG00000166863	27.5634	7.02772	5.76234e-20	nucleus	IAV_mock	16
	ENSG00000257550	11.6024	7.02763	4.77729e-08	nucleus	IAV_mock	8
FAM184B	ENSG00000047662	56.5721	7.02633	2.6242e-55	nucleus	IAV_mock	8
	ENSG00000236796	61.5287	7.02545	4.86779e-49	nucleus	IAV_mock	8
CTRC	ENSG00000162438	28.9935	7.02425	1.70305e-25	nucleus	IAV_mock	8
	ENSG00000246130	94.888	7.02369	6.86792e-43	nucleus	IAV_mock	16
DHX58	ENSG00000108771	1183.92	7.02288	1.88486e-59	nucleus	IAV_mock	16
GNRH2	ENSG00000125787	21.6285	7.0222	1.45343e-09	cytosol	dNS1_mock	16
STPG3	ENSG00000197768	10.8835	7.02197	8.17218e-09	cytosol	IAV_mock	16
KIF28P	ENSG00000223519	27.0461	7.02162	1.71909e-20	nucleus	IAV_mock	16
LINC00309	ENSG00000230923	4.28831	7.0212	7.41125e-08	cytosol	dNS1_mock	16
IGDCC3	ENSG00000174498	17.3188	7.02106	1.72781e-15	nucleus	IAV_mock	8
ACTN2	ENSG00000077522	227.2	7.01913	1.04055e-07	nucleus	IAV_mock	8
	ENSG00000230027	4.82847	7.0191	1.7708e-07	nucleus	IAV_mock	16
GPR4	ENSG00000177464	14.1192	7.01902	3.62219e-09	cytosol	IAV_mock	16
	ENSG00000255977	4.04801	7.01745	2.99413e-08	cytosol	dNS1_mock	16
CMKLR2	ENSG00000183671	17.6884	7.01701	4.31762e-18	cytosol	dNS1_mock	16
ZNF90P2	ENSG00000233366	4.88224	7.01579	2.44867e-08	nucleus	IAV_mock	16
	ENSG00000258253	5.44729	7.01567	9.57572e-08	nucleus	IAV_mock	16
KCNK2	ENSG00000082482	7.21973	7.01461	6.39679e-08	nucleus	IAV_mock	8
TSPOAP1	ENSG00000005379	44.4716	7.01455	2.24609e-32	nucleus	IAV_mock	8
IFNA17	ENSG00000234829	3.61613	7.01403	3.83894e-07	cytosol	dNS1_mock	16
SRD5A3-AS1	ENSG00000249700	122.613	7.01329	7.50802e-42	nucleus	dNS1_mock	8
NXF5	ENSG00000126952	2.87749	7.01231	3.61972e-06	nucleus	IAV_mock	8
	ENSG00000279311	7.70743	7.01225	4.53438e-09	nucleus	IAV_mock	16
HP	ENSG00000257017	14.5247	7.01203	6.11161e-09	cytosol	IAV_mock	16
RPL12P38	ENSG00000213228	22.9439	7.00909	4.78326e-27	nucleus	IAV_mock	16
IGHEP2	ENSG00000254017	29.2847	7.00768	1.92881e-09	cytosol	dNS1_mock	16
PECAM1	ENSG00000261371	165.001	7.00744	5.96973e-33	nucleus	IAV_mock	8
TF	ENSG00000091513	24.7488	7.0074	5.70227e-10	nucleus	IAV_mock	8
	ENSG00000283599	18.6068	7.00738	2.89675e-23	nucleus	IAV_mock	16
	ENSG00000287485	4.60717	7.00726	4.83855e-07	nucleus	IAV_mock	8
MX1	ENSG00000157601	4122.82	7.00678	3.71462e-135	cytosol	IAV_mock	16
CTSL3P	ENSG00000188029	8.7024	7.00661	2.51908e-08	nucleus	IAV_mock	8
IFIH1	ENSG00000115267	9323.73	7.00542	3.35788e-177	cytosol	dNS1_mock	8
PROSER2-AS1	ENSG00000225778	23.9532	7.00371	1.63236e-05	nucleus	IAV_mock	8
GAPDHP45	ENSG00000228312	5.30775	7.0032	1.76257e-08	nucleus	IAV_mock	16
TNFRSF8	ENSG00000120949	7.76646	7.0027	3.03718e-08	nucleus	IAV_mock	8
ZSCAN4	ENSG00000180532	10.0115	7.00242	1.67652e-08	cytosol	IAV_mock	16
CMKLR1	ENSG00000174600	8.66496	7.0016	3.72126e-07	nucleus	IAV_mock	8
OR52B4	ENSG00000221996	22.0816	7.00106	4.61271e-09	cytosol	IAV_mock	16
MIR7-3HG	ENSG00000176840	46.4882	7.0008	1.20045e-07	cytosol	IAV_mock	16
BTN1A1	ENSG00000124557	26.4712	7.00026	1.79703e-09	cytosol	IAV_mock	8
RAB44	ENSG00000255587	71.3268	6.99474	2.66748e-28	nucleus	IAV_mock	8
STPG3	ENSG00000197768	10.8835	6.99463	3.36099e-09	cytosol	dNS1_mock	16
	ENSG00000273365	4.2188	6.99461	1.8706e-07	nucleus	IAV_mock	8
C11orf97	ENSG00000257057	13.0286	6.99314	4.29816e-09	nucleus	dNS1_mock	16
ZEB2	ENSG00000169554	1110.84	6.99272	1.19134e-166	nucleus	dNS1_mock	16
IFNA2	ENSG00000188379	9.34029	6.98969	5.87643e-08	cytosol	dNS1_mock	16
RNASE10	ENSG00000182545	16.6439	6.98701	6.3856e-09	nucleus	dNS1_mock	8
EFCAB8	ENSG00000215529	39.0399	6.98682	1.58253e-21	nucleus	IAV_mock	8
SSBL4P	ENSG00000230832	8.21808	6.98462	2.03592e-11	cytosol	dNS1_mock	16
ISG20	ENSG00000172183	2320.55	6.98173	7.58593e-231	nucleus	dNS1_mock	16
HOXD11	ENSG00000128713	54.03	6.98039	4.01066e-28	nucleus	dNS1_mock	8
STYK1	ENSG00000060140	48.7869	6.97989	1.57998e-32	nucleus	IAV_mock	8
MX1	ENSG00000157601	4122.82	6.97707	1.05214e-145	nucleus	IAV_mock	16
ACTBP1	ENSG00000229145	26.8524	6.9761	8.92596e-09	nucleus	IAV_mock	8
ANKRD26P1	ENSG00000261239	113.473	6.97426	6.05389e-46	nucleus	IAV_mock	16
ZAR1L	ENSG00000189167	34.1269	6.97329	8.66844e-15	nucleus	IAV_mock	8
	ENSG00000231704	4.74495	6.97296	2.95617e-08	cytosol	dNS1_mock	16
ADAM5	ENSG00000196115	41.3641	6.97168	2.07218e-09	cytosol	IAV_mock	16
	ENSG00000250060	6.02414	6.97148	0.000173072	nucleus	IAV_mock	8
PRUNEP1	ENSG00000234706	6.35798	6.97112	1.17568e-07	nucleus	IAV_mock	8
IL1A	ENSG00000115008	318.048	6.97064	4.72138e-93	nucleus	dNS1_mock	16
CERS3	ENSG00000154227	19.7683	6.97038	1.00586e-25	nucleus	IAV_mock	16
LINC01039	ENSG00000234168	8.14518	6.97015	1.12557e-10	nucleus	IAV_mock	16
ZNF847P	ENSG00000215812	4.05087	6.9701	3.69539e-07	nucleus	IAV_mock	8
GARIN4	ENSG00000162771	26.5701	6.97005	9.1301e-11	nucleus	dNS1_mock	8
ATG9B	ENSG00000181652	9.48855	6.96956	1.89834e-10	cytosol	dNS1_mock	16
VN1R110P	ENSG00000231725	13.9993	6.96922	2.29163e-17	nucleus	IAV_mock	16
C1QTNF2	ENSG00000145861	10.1556	6.96868	3.09262e-10	nucleus	IAV_mock	8
IFNA5	ENSG00000147873	50.3893	6.96857	5.54464e-09	cytosol	IAV_mock	16
RPL7P42	ENSG00000241825	9.46555	6.96809	4.20556e-10	nucleus	IAV_mock	8
	ENSG00000248245	27.2935	6.96495	2.50381e-09	cytosol	IAV_mock	8
GBP1	ENSG00000117228	3557.17	6.964	3.75392e-81	cytosol	dNS1_mock	8
TRAPPC3L	ENSG00000173626	5.90882	6.96276	3.5189e-08	nucleus	IAV_mock	16
F13B	ENSG00000143278	60.5112	6.96236	1.13057e-15	cytosol	IAV_mock	16
IL1RL2	ENSG00000115598	12.4207	6.96194	3.24068e-10	nucleus	IAV_mock	8
MYH16	ENSG00000002079	48.4891	6.96019	6.31074e-45	nucleus	dNS1_mock	16
FUT6	ENSG00000156413	4.38605	6.95855	1.78614e-07	nucleus	IAV_mock	8
	ENSG00000230739	5.15372	6.95843	1.32453e-07	nucleus	IAV_mock	16
SIRPG	ENSG00000089012	6.37004	6.95719	6.91412e-08	cytosol	IAV_mock	16
TLL2	ENSG00000095587	122.691	6.95715	4.4768e-71	nucleus	IAV_mock	8
GARIN4	ENSG00000162771	26.5701	6.95677	2.59834e-09	cytosol	dNS1_mock	16
RAPSN	ENSG00000165917	66.7708	6.95538	3.62582e-09	cytosol	IAV_mock	16
SNRPGP1	ENSG00000258577	6.63633	6.95529	7.94549e-08	nucleus	IAV_mock	8
ZNF454	ENSG00000178187	8.71505	6.95479	5.98041e-10	nucleus	IAV_mock	8
LINC02353	ENSG00000251329	5.01563	6.95452	3.76974e-07	nucleus	IAV_mock	8
LINC00426	ENSG00000238121	24.2627	6.95435	1.18826e-08	cytosol	IAV_mock	16
GARIN5B	ENSG00000180043	61.1758	6.9514	2.72193e-26	nucleus	IAV_mock	16
CD83	ENSG00000112149	262.465	6.95102	1.15007e-101	cytosol	dNS1_mock	16
IFNL2	ENSG00000183709	9039.01	6.94892	9.92327e-16	cytosol	IAV_mock	8
	ENSG00000271268	24.8726	6.94828	1.64964e-11	nucleus	dNS1_mock	16
MTATP6P17	ENSG00000235433	4.39805	6.94728	4.13323e-07	nucleus	IAV_mock	8
IFNA21	ENSG00000137080	3.56326	6.94586	4.52094e-07	cytosol	dNS1_mock	16
	ENSG00000257955	6.44933	6.94548	8.79417e-08	nucleus	IAV_mock	8
LINC02145	ENSG00000250490	11.7185	6.94505	1.0152e-08	cytosol	IAV_mock	16
PLSCR2	ENSG00000163746	175.34	6.94488	9.36662e-83	nucleus	IAV_mock	16
PLA2G4C	ENSG00000105499	932.421	6.94488	2.3588e-226	cytosol	dNS1_mock	16
PPP1R15A	ENSG00000087074	36785.1	6.94455	2.66721e-229	cytosol	dNS1_mock	16
	ENSG00000276454	5.99696	6.94271	8.86159e-08	nucleus	IAV_mock	8
	ENSG00000285847	22.9418	6.94188	5.75315e-07	cytosol	IAV_mock	16
	ENSG00000216781	4.51048	6.94178	2.48567e-08	nucleus	IAV_mock	16
IFI6	ENSG00000126709	995.491	6.93828	4.76292e-125	cytosol	dNS1_mock	16
SLC26A5-AS1	ENSG00000234715	4.91563	6.93753	1.49486e-07	nucleus	IAV_mock	8
COL9A3	ENSG00000092758	56.6165	6.93483	1.19981e-62	nucleus	IAV_mock	8
PPP1R36	ENSG00000165807	52.1497	6.93441	1.85585e-31	cytosol	IAV_mock	16
SEPTIN7P1	ENSG00000259090	6.35429	6.93392	5.34921e-08	cytosol	dNS1_mock	16
SOSTDC1	ENSG00000171243	4.54191	6.93349	2.58517e-07	nucleus	IAV_mock	8
PODN	ENSG00000174348	4.3263	6.93329	2.29214e-07	nucleus	IAV_mock	8
PDZD2	ENSG00000133401	66.9847	6.93235	7.08995e-47	nucleus	dNS1_mock	16
PLA2G4F	ENSG00000168907	12.3286	6.93207	1.3806e-12	nucleus	IAV_mock	8
	ENSG00000255910	23.151	6.93117	4.38645e-21	nucleus	IAV_mock	16
THUMPD3P1	ENSG00000248711	28.5737	6.93069	1.4261e-23	nucleus	IAV_mock	8
	ENSG00000187229	14.0754	6.93032	2.5237e-12	cytosol	IAV_mock	16
RNFT1-DT	ENSG00000267302	24.9537	6.92874	2.17189e-10	nucleus	IAV_mock	8
	ENSG00000240311	18.2094	6.92767	3.63385e-18	nucleus	IAV_mock	16
SYNPO2L	ENSG00000166317	6.16416	6.92602	3.13558e-07	nucleus	IAV_mock	8
ZNF705A	ENSG00000196946	24.4924	6.92558	5.67702e-09	cytosol	IAV_mock	16
THUMPD1P1	ENSG00000215317	3.83773	6.925	2.02392e-06	nucleus	IAV_mock	16
GALR3	ENSG00000128310	8.74201	6.92385	9.11987e-11	nucleus	IAV_mock	16
	ENSG00000270240	147.838	6.92272	4.08138e-09	cytosol	IAV_mock	16
PLVAP	ENSG00000130300	7.00969	6.92195	2.32968e-08	cytosol	IAV_mock	16
ZNF610	ENSG00000167554	24.7037	6.92178	8.47056e-31	nucleus	IAV_mock	8
TMEM89	ENSG00000183396	8.28609	6.92155	3.34408e-08	nucleus	IAV_mock	8
DSPP	ENSG00000152591	11.3105	6.92033	3.74119e-08	cytosol	IAV_mock	16
GARIN1B	ENSG00000135248	58.3445	6.91767	9.15173e-61	nucleus	IAV_mock	16
ENPP6	ENSG00000164303	27.4704	6.91732	6.03792e-09	cytosol	IAV_mock	16
ANKRD26P1	ENSG00000261239	113.473	6.91588	3.08095e-09	cytosol	IAV_mock	8
MRLN	ENSG00000227877	13.1358	6.9144	1.28511e-08	nucleus	dNS1_mock	8
	ENSG00000229399	6.77405	6.91309	3.177e-08	nucleus	IAV_mock	8
	ENSG00000267251	6.27896	6.91254	0.000314811	nucleus	IAV_mock	8
SPTA1	ENSG00000163554	12.7288	6.91246	2.33715e-09	nucleus	dNS1_mock	8
RHOG2P	ENSG00000213706	35.1135	6.91229	4.52892e-35	nucleus	IAV_mock	16
DDX3ILA1	ENSG00000232756	18.7481	6.91051	5.21494e-26	nucleus	IAV_mock	16
TNFAIP3	ENSG00000118503	8086.35	6.90699	4.83178e-153	cytosol	dNS1_mock	8
	ENSG00000275647	2.98118	6.90675	1.00939e-05	nucleus	IAV_mock	8
[truncated: 176,153 more rows]
