# Supplementary material for: Regulated localization of transposable element RNA during influenza A virus infection
Source: EMBO Rep. 2025 Jun 16;26(14):3506–28. doi: 10.1038/s44319-025-00498-2 (PMC12287459; doi:10.1038/s44319-025-00498-2)
Supplement: Supplementary file 3 — Dataset EV2 [file 44319_2025_498_MOESM3_ESM.xlsx]

## Sheet: Info
	Dataset EV2
	Experimental set-up
	A549-ACE2/TMPRSS2 cells were infected with IAV wt or IAV ΔNS1 [MOI 5 PFU/cell] for 8hpi or 16hpi
	Cells were separated into nuclear and cytosolic fractions, RNA was extracted from fractions, libraries were created in a stranded manner and subjected to RNA sequencing followed by bioinformatic analysis
	3 independent replicates
	Tab DE-TEs Differentially-expressed (DE) transposable elements (TEs) with evidence for double-strandedness (all conditions/fractions)
	Tab Cyto dNS1-specific DE-TEs DE-TEs with evidence for double-strandedness in the cytosol (allowing those specific to dNS1 infection to be identified)
	Gene_id Ensembl gene ID
	Chr Chromosome location
	Start Genome location start site
	End Genome location end site
	Family_id transposable element family identifier
	Subfamily_id transposable element family identifier
	Padj adjusted P value
	BaseMean mean of normalized counts of all samples
	Log2FC log2 fold change between infected and mock-infected condition
	Compartment subcellular compartment (Nucleus, Cytosol)
	Contrast virus used for infection (IAV, IAV ΔNS1) compared to mock
	Time (hpi) infection time (hpi, hours post infection)
	Cut-off ratios defining differentially expressed transposable elements (infected/mock):
	a) Average Log2FC > 2, Padj < 0.1 (upregulation)
	b) Average Log2FC < 2, Padj < 0.1 (downregulation)

## Sheet: DE-TEs
Gene_id	Chr	Start	End	Family_id	Subfamily_id	Padj	BaseMean	Log2FC	Compartment	Contrast	Time (hpi)
513865	chr10	89307439	89307512	hAT	MamRep38	8.58212e-20	123.875	12.862	cytosol	dNS1_vs_mock	16
2.94867e+06	chr4	74505331	74511474	L1	L1PA6	5.25947e-21	41.1368	12.2118	nucleus	IAV_vs_mock	16
2.94866e+06	chr4	74495983	74501371	L1	L1M2a	0.198352	36.4978	12.0672	nucleus	IAV_vs_mock	16
1.95284e+06	chr2	6838364	6846789	ERV1	HUERS-P3-int	9.85106e-12	56.4904	11.8278	nucleus	dNS1_vs_mock	16
2.97002e+06	chr4	88444278	88446112	ERV1	HERV4_I-int	1.03195e-18	29.1266	11.5073	nucleus	dNS1_vs_mock	16
1.92335e+06	chr19	48868422	48868672	ERV1	HERVIP10FH-int	4.32411e-18	33.2546	11.4992	nucleus	dNS1_vs_mock	16
1.92335e+06	chr19	48868422	48868672	ERV1	HERVIP10FH-int	3.86418e-16	33.2546	11.1242	cytosol	dNS1_vs_mock	16
2.76417e+06	chr3	150507977	150512036	L1	L1MA5	1.11488e-17	22.4106	11.1185	nucleus	IAV_vs_mock	16
582392	chr10	132094163	132095756	L1	L1PB1	2.99985e-15	18.9555	11.0687	nucleus	dNS1_vs_mock	16
2.76417e+06	chr3	150503185	150505852	L1	L1MB8	0.244907	20.8677	11.0119	nucleus	IAV_vs_mock	16
876712	chr12	56579779	56579919	MIR	MIRc	0.2317	18.7459	10.9698	nucleus	IAV_vs_mock	16
514018	chr10	89412212	89412947	ERV1	LTR12	1.48806e-15	32.0671	10.8388	nucleus	dNS1_vs_mock	16
1.90208e+06	chr19	39245491	39245644	Alu	FRAM	2.44551e-14	20.8123	10.8266	cytosol	dNS1_vs_mock	16
1.95284e+06	chr2	6838364	6846789	ERV1	HUERS-P3-int	2.18771e-10	56.4904	10.8062	nucleus	dNS1_vs_mock	8
1.95286e+06	chr2	6858802	6860364	ERVL-MaLR	THE1B-int	2.74623e-14	10.7319	10.7984	nucleus	dNS1_vs_mock	16
876713	chr12	56579920	56580230	Alu	AluSx3	3.2095e-16	16.313	10.7884	nucleus	IAV_vs_mock	16
767947	chr11	118723687	118729206	ERVK	HERVK-int	0.256548	19.9341	10.7745	nucleus	IAV_vs_mock	16
1.63219e+06	chr17	35871743	35871909	Alu	AluSx	2.08948e-12	18.9706	10.7031	cytosol	dNS1_vs_mock	16
1.35378e+06	chr15	63151242	63151533	Alu	AluSz	7.05916e-17	18.2088	10.7026	nucleus	IAV_vs_mock	16
1.09694e+06	chr13	77289935	77290852	L1	L1MD2	0.000884722	9.18264	10.6847	nucleus	dNS1_vs_mock	16
1.90209e+06	chr19	39246262	39246502	MIR	MIRb	2.78532e-14	17.952	10.6314	nucleus	dNS1_vs_mock	16
514018	chr10	89406217	89406836	ERV1	LTR12	4.27544e-15	22.5727	10.6169	nucleus	dNS1_vs_mock	16
1.63219e+06	chr17	35871910	35872222	Alu	AluY	2.54766e-13	17.1185	10.5903	cytosol	dNS1_vs_mock	16
3.21704e+06	chr5	79335757	79341114	L1	L1PA6	9.01723e-14	15.6694	10.5763	nucleus	IAV_vs_mock	16
1.90209e+06	chr19	39245673	39245953	Alu	AluSz	9.29794e-14	23.1765	10.5748	cytosol	dNS1_vs_mock	16
2.7738e+06	chr3	156966143	156972506	L1	L1PA4	6.22647e-15	14.9549	10.5508	nucleus	IAV_vs_mock	16
1.98699e+06	chr2	27793099	27794008	L1	L1MC4	0.268686	15.5108	10.5158	nucleus	IAV_vs_mock	16
1.98698e+06	chr2	27787618	27788424	L1	L1M4	3.04188e-14	14.2646	10.5154	nucleus	IAV_vs_mock	16
514018	chr10	89406217	89406836	ERV1	LTR12	1.65852e-14	22.5727	10.5027	nucleus	dNS1_vs_mock	8
513865	chr10	89307439	89307512	hAT	MamRep38	2.77684e-12	123.875	10.4876	cytosol	dNS1_vs_mock	8
2.77358e+06	chr3	156783321	156783763	ERVL-MaLR	MLT1K	0.0911448	11.0719	10.4546	nucleus	IAV_vs_mock	16
1.90209e+06	chr19	39245673	39245953	Alu	AluSz	7.34326e-14	23.1765	10.4295	nucleus	dNS1_vs_mock	16
2.03231e+06	chr2	55831544	55837683	L1	L1PA6	0.273904	13.8247	10.4186	nucleus	IAV_vs_mock	16
741903	chr11	102438622	102443957	L1	L1PA5	2.52592e-15	28.9752	10.4089	nucleus	IAV_vs_mock	16
1.98698e+06	chr2	27787184	27787455	Alu	AluJb	1.9206e-13	12.1203	10.3893	nucleus	IAV_vs_mock	16
223422	chr1	150523721	150524136	ERVL-MaLR	MLT1D	2.37008e-15	14.8088	10.3705	nucleus	IAV_vs_mock	16
514016	chr10	89405443	89405918	ERVL-MaLR	MLT1D	1.43282e-13	21.4435	10.3641	nucleus	dNS1_vs_mock	8
634115	chr11	32741670	32748080	L1	L1PA7	2.21917e-14	14.0204	10.3565	nucleus	IAV_vs_mock	8
409796	chr10	20321987	20326554	ERV1	MER57A-int	0.0774402	15.5735	10.3546	cytosol	dNS1_vs_mock	16
1.95289e+06	chr2	6881959	6882993	L1	HAL1	1.77946e-06	12.5866	10.3504	nucleus	dNS1_vs_mock	16
2.97002e+06	chr4	88443178	88443735	ERV1	HERV4_I-int	8.64348e-15	11.3488	10.2992	nucleus	dNS1_vs_mock	16
3.02363e+06	chr4	127899756	127905623	L1	L1PA7	0.283231	12.7317	10.2436	nucleus	IAV_vs_mock	16
312045	chr1	206973791	206976020	ERVL	ERV3-16A3_I-int	0.283664	9.91734	10.2362	nucleus	IAV_vs_mock	16
229589	chr1	154048460	154051217	ERVK	HERVK9-int	5.91902e-14	13.2844	10.2308	nucleus	IAV_vs_mock	8
2.7736e+06	chr3	156792776	156793211	L2	L2a	2.11693e-12	9.62109	10.2086	nucleus	IAV_vs_mock	16
514018	chr10	89406839	89412211	ERV1	HERV9N-int	1.35436e-56	190.991	10.2065	nucleus	dNS1_vs_mock	16
2.30892e+06	chr20	2762478	2762953	ERVL	LTR16C	2.61957e-14	8.36751	10.2043	nucleus	dNS1_vs_mock	16
1.98697e+06	chr2	27785487	27785788	Alu	AluSg7	0.285401	10.9245	10.2014	nucleus	IAV_vs_mock	16
3.32044e+06	chr5	150867021	150869718	L1	L1PB1	0.00439738	7.59376	10.1803	nucleus	dNS1_vs_mock	16
1.98698e+06	chr2	27789575	27789862	Alu	AluSg	1.5573e-14	10.4465	10.1652	nucleus	IAV_vs_mock	16
260669	chr1	173511330	173516189	L1	L1PA8	0.234062	10.7262	10.1474	nucleus	IAV_vs_mock	8
487631	chr10	72966552	72968369	L1	L1M1	0.0960425	10.379	10.1168	nucleus	IAV_vs_mock	16
1.98697e+06	chr2	27784776	27784837	L2	L2b	0.290745	9.97325	10.1014	nucleus	IAV_vs_mock	16
1.98698e+06	chr2	27786988	27787183	Alu	AluJb	0.291223	10.0279	10.0934	nucleus	IAV_vs_mock	16
876698	chr12	56578429	56578682	hAT-Charlie	Charlie2b	0.09781	10.9323	10.0686	nucleus	IAV_vs_mock	16
514018	chr10	89412212	89412947	ERV1	LTR12	3.0182e-13	32.0671	10.068	nucleus	dNS1_vs_mock	8
1.98698e+06	chr2	27789401	27789574	Alu	AluSz	0.105994	9.79437	10.0638	nucleus	IAV_vs_mock	16
1.90208e+06	chr19	39245491	39245644	Alu	FRAM	7.73205e-13	20.8123	10.062	nucleus	dNS1_vs_mock	16
1.95283e+06	chr2	6834487	6835639	L1	L1MEf	1.25052e-07	9.58196	10.021	nucleus	dNS1_vs_mock	16
2.77358e+06	chr3	156787664	156787975	TcMar-Tigger	MER2	0.115925	8.92969	10.0145	nucleus	IAV_vs_mock	16
3.01674e+06	chr4	122750863	122752583	L1	L1M1	0.0616079	17.2653	9.98511	nucleus	IAV_vs_mock	16
2.97002e+06	chr4	88447571	88448256	ERV1	PABL_B	5.89885e-13	9.18884	9.95612	nucleus	dNS1_vs_mock	16
513865	chr10	89307439	89307512	hAT	MamRep38	1.18241e-24	123.875	9.95488	nucleus	dNS1_vs_mock	16
625916	chr11	27549312	27554967	ERVL	ERVL-B4-int	0.315263	9.86237	9.9503	nucleus	IAV_vs_mock	8
514018	chr10	89406839	89412211	ERV1	HERV9N-int	2.12336e-13	190.991	9.94829	cytosol	dNS1_vs_mock	16
4.15708e+06	chr9	33042834	33043132	Alu	AluSx3	1.28621e-13	16.2571	9.93552	nucleus	IAV_vs_mock	16
3.32046e+06	chr5	150887071	150888797	L1	L1PREC2	0.0203377	5.80782	9.93293	nucleus	dNS1_vs_mock	16
487671	chr10	72993727	72996028	L1	L1PA6	1.04688e-12	8.70489	9.92855	nucleus	IAV_vs_mock	16
223429	chr1	150525606	150525941	Alu	AluJb	0.124368	8.85991	9.91851	nucleus	IAV_vs_mock	16
1.95284e+06	chr2	6838364	6846789	ERV1	HUERS-P3-int	1.5647e-08	56.4904	9.89177	cytosol	dNS1_vs_mock	16
767947	chr11	118723687	118729206	ERVK	HERVK-int	0.318484	19.9341	9.88627	nucleus	IAV_vs_mock	8
4.11784e+06	chr9	5292771	5299173	L1	L1PA7	0.318511	8.10516	9.88552	nucleus	IAV_vs_mock	8
309130	chr1	205295325	205295630	Alu	AluSz	6.9639e-13	13.4415	9.87835	nucleus	IAV_vs_mock	16
157160	chr1	85587789	85590110	L1	L1MA2	7.34668e-14	12.7456	9.86813	nucleus	IAV_vs_mock	16
516280	chr10	90908359	90910691	TcMar-Tigger	Tigger1	0.009094	9.75867	9.85433	nucleus	IAV_vs_mock	16
3.73941e+06	chr7	76308649	76310000	ERV1	LTR12C	0.0391498	11.8575	9.85319	nucleus	IAV_vs_mock	16
1.3332e+06	chr15	50523472	50524727	L1	L1MA7	0.110273	9.89142	9.84603	nucleus	IAV_vs_mock	16
3.28684e+06	chr5	131331967	131338103	L1	L1PA4	5.5912e-13	29.6159	9.83737	nucleus	IAV_vs_mock	8
1.98697e+06	chr2	27785798	27786230	L1	L1ME3G	0.304262	9.03289	9.83638	nucleus	IAV_vs_mock	16
229452	chr1	153996426	153996720	Alu	AluSx1	0.304673	8.33321	9.82884	nucleus	IAV_vs_mock	16
1.09695e+06	chr13	77293486	77293972	ERVL-MaLR	MLT1D	0.326093	5.1439	9.82528	nucleus	dNS1_vs_mock	16
3.94171e+06	chr8	53924623	53925251	L1	L1MEi	2.05154e-08	8.35044	9.82125	nucleus	IAV_vs_mock	16
741863	chr11	102416216	102419177	L1	L1PA15	1.22031e-13	17.496	9.8153	nucleus	IAV_vs_mock	16
1.90207e+06	chr19	39241733	39242080	ERVL-MaLR	MLT1D	0.434652	5.17927	9.81215	nucleus	dNS1_vs_mock	16
409796	chr10	20321987	20326554	ERV1	MER57A-int	0.104475	15.5735	9.80056	nucleus	dNS1_vs_mock	16
876715	chr12	56583015	56583372	L1	L1ME4b	0.0520186	7.94899	9.79865	nucleus	IAV_vs_mock	16
1.38922e+06	chr15	82487870	82495621	ERV1	HERVIP10F-int	1.9563e-12	17.7765	9.78399	cytosol	dNS1_vs_mock	16
514018	chr10	89406839	89412211	ERV1	HERV9N-int	8.49162e-69	190.991	9.77877	nucleus	dNS1_vs_mock	8
2.76411e+06	chr3	150476446	150478361	L1	L1ME3G	4.83876e-09	9.6597	9.76856	nucleus	IAV_vs_mock	16
3.29823e+06	chr5	138498663	138499236	ERVL	MER21C	0.137312	9.81169	9.76841	nucleus	IAV_vs_mock	16
1.2943e+06	chr15	25255614	25261749	L1	L1PA5	0.326063	10.7527	9.74961	nucleus	IAV_vs_mock	8
2.94806e+06	chr4	74066658	74069548	ERV1	HERV35I-int	0.305488	11.4573	9.74407	nucleus	IAV_vs_mock	16
2.97002e+06	chr4	88441818	88442166	L2	L2d	6.46968e-13	8.62849	9.74207	nucleus	dNS1_vs_mock	16
3.63536e+06	chr7	6429104	6429478	L1	L1MC4	5.87158e-07	8.14546	9.73726	nucleus	IAV_vs_mock	16
3.82788e+06	chr7	135023194	135026244	L1	L1P4a	0.1434	10.0664	9.73423	nucleus	IAV_vs_mock	8
2.77359e+06	chr3	156791631	156792278	ERV1	LTR39	0.00447822	13.6607	9.72797	nucleus	IAV_vs_mock	16
2.94867e+06	chr4	74502996	74503635	ERVL-MaLR	MLT1A0-int	0.309985	7.07632	9.72655	nucleus	IAV_vs_mock	16
2.47061e+06	chr22	15935965	15937961	ERV1	PRIMA4-int	0.29299	7.90714	9.7196	nucleus	IAV_vs_mock	8
1.90209e+06	chr19	39246262	39246502	MIR	MIRb	1.45089e-11	17.952	9.71798	cytosol	dNS1_vs_mock	16
2.30892e+06	chr20	2761339	2761711	ERVL-MaLR	MLT1A	0.592483	5.5022	9.71724	nucleus	dNS1_vs_mock	16
532391	chr10	99868285	99870532	L1	L1PA8	0.31076	8.55951	9.71524	nucleus	IAV_vs_mock	16
1.21014e+06	chr14	61706366	61706618	hAT-Charlie	Charlie31a	0.161744	8.60078	9.7102	nucleus	IAV_vs_mock	16
3.16034e+06	chr5	37258807	37261654	L1	L1PA5	3.17543e-13	13.398	9.71008	nucleus	IAV_vs_mock	8
2.90552e+06	chr4	41349461	41355618	L1	L1PA6	0.0599775	7.71684	9.70785	nucleus	IAV_vs_mock	8
878293	chr12	57491172	57491681	L2	L2b	0.0597617	7.25728	9.70319	nucleus	IAV_vs_mock	16
2.22484e+06	chr2	190885863	190886170	Alu	AluSc8	0.00755163	7.92637	9.70071	nucleus	IAV_vs_mock	16
229589	chr1	154051514	154053417	ERVK	HERVK9-int	0.329473	9.16409	9.68806	nucleus	IAV_vs_mock	8
193629	chr1	110395419	110396904	ERV1	LTR12C	3.28843e-10	8.96505	9.68388	nucleus	IAV_vs_mock	16
514024	chr10	89414050	89414243	L1	L1ME4b	5.54044e-11	13.4642	9.68357	nucleus	dNS1_vs_mock	16
2.94874e+06	chr4	74565409	74567446	L1	L1PA8A	0.312483	6.89787	9.67855	nucleus	IAV_vs_mock	16
514016	chr10	89405443	89405918	ERVL-MaLR	MLT1D	5.66893e-12	21.4435	9.67454	nucleus	dNS1_vs_mock	16
157160	chr1	85587789	85590110	L1	L1MA2	4.26697e-13	12.7456	9.67109	nucleus	IAV_vs_mock	8
876711	chr12	56579349	56579649	Alu	AluY	0.31291	8.64049	9.67036	nucleus	IAV_vs_mock	16
223407	chr1	150521101	150521891	L1	L1ME3B	3.28707e-13	9.11049	9.66539	nucleus	IAV_vs_mock	16
1.63216e+06	chr17	35861580	35861848	L2	L2a	5.67055e-08	9.96103	9.65231	nucleus	IAV_vs_mock	16
1.63224e+06	chr17	35888881	35889614	ERV1	LTR8	1.74698e-09	6.36277	9.64221	nucleus	dNS1_vs_mock	16
3.30635e+06	chr5	142964573	142964705	hAT-Charlie	MER113	0.00753296	5.26547	9.64081	nucleus	dNS1_vs_mock	16
1.90209e+06	chr19	39246081	39246168	MIR	MIRb	4.0109e-12	11.4444	9.63975	nucleus	dNS1_vs_mock	16
582392	chr10	132094163	132095756	L1	L1PB1	2.80583e-11	18.9555	9.63973	cytosol	dNS1_vs_mock	16
513904	chr10	89340277	89340581	Alu	AluY	2.57777e-10	20.36	9.63251	cytosol	dNS1_vs_mock	8
4.15708e+06	chr9	33043429	33043488	hAT-Charlie	MER5A	1.91209e-12	9.86711	9.61566	nucleus	IAV_vs_mock	8
3.16937e+06	chr5	43315700	43319940	ERV1	HERVIP10F-int	0.315813	8.9387	9.61501	nucleus	IAV_vs_mock	16
3.08056e+06	chr4	168951356	168953324	L1	L1PB1	0.142261	7.76494	9.61058	nucleus	IAV_vs_mock	16
3.1587e+06	chr5	36274206	36274850	L2	L2b	1.10101e-06	5.92183	9.60201	nucleus	dNS1_vs_mock	16
3.76412e+06	chr7	93964124	93964592	L1	L1PA16	0.0118926	7.60116	9.59984	nucleus	IAV_vs_mock	16
634112	chr11	32737635	32741684	L1	L1MA3	9.77279e-13	8.30868	9.59523	nucleus	IAV_vs_mock	8
514074	chr10	89444636	89450769	L1	L1PA6	1.44108e-09	10.7572	9.59368	nucleus	IAV_vs_mock	8
1.98413e+06	chr2	26301464	26304444	ERV1	HERV15-int	0.317433	8.20529	9.58638	nucleus	IAV_vs_mock	16
2.76417e+06	chr3	150507977	150512036	L1	L1MA5	7.03685e-13	22.4106	9.57909	nucleus	IAV_vs_mock	8
2.89996e+06	chr4	38789817	38790856	L1	HAL1	0.318264	6.4413	9.5698	nucleus	IAV_vs_mock	16
3.20095e+06	chr5	69316194	69316573	ERVL-MaLR	MLT1D	0.318298	7.072	9.56871	nucleus	IAV_vs_mock	16
1.95284e+06	chr2	6846889	6847664	ERV1	LTR25	0.053337	5.64644	9.55834	nucleus	dNS1_vs_mock	16
3.28688e+06	chr5	131361368	131362204	ERV1	LTR1A2	8.93541e-12	8.84418	9.55137	nucleus	IAV_vs_mock	16
1.92474e+06	chr19	49495609	49495933	Alu	AluSx1	4.71519e-09	7.96632	9.55092	nucleus	IAV_vs_mock	16
1.98698e+06	chr2	27789202	27789400	TcMar-Tigger	Tigger4a	0.31951	7.02447	9.54785	nucleus	IAV_vs_mock	16
229451	chr1	153996011	153996314	Alu	AluY	0.0142582	6.83433	9.54393	nucleus	IAV_vs_mock	16
2.85134e+06	chr4	7871177	7871736	ERVL	MER68B	6.77587e-11	8.12618	9.54181	nucleus	dNS1_vs_mock	16
597010	chr11	9451739	9452785	ERVK	MER11A	7.35831e-13	9.03416	9.54016	nucleus	IAV_vs_mock	16
2.97002e+06	chr4	88447283	88447570	ERVL-MaLR	THE1B	1.74938e-11	7.65134	9.53547	nucleus	dNS1_vs_mock	16
3.76412e+06	chr7	93964593	93965012	L1	L1PA16	0.171226	7.65029	9.53339	nucleus	IAV_vs_mock	16
2.76521e+06	chr3	151105327	151106208	L2	L2c	0.20644	5.2137	9.52544	nucleus	dNS1_vs_mock	16
2.2397e+06	chr2	201143682	201143964	Alu	AluSg4	2.69426e-09	7.1641	9.52522	nucleus	IAV_vs_mock	16
3.01674e+06	chr4	122747893	122748296	ERVL	LTR40c	0.00217759	6.42322	9.52448	nucleus	IAV_vs_mock	16
1460.5	chr1	1188705	1189832	L1	L1MB8	0.32072	6.19173	9.52435	nucleus	IAV_vs_mock	16
229454	chr1	153996966	153997257	Alu	AluSq2	0.320931	6.18917	9.51707	nucleus	IAV_vs_mock	16
3.01674e+06	chr4	122746267	122746588	TcMar-Tigger	Tigger3a	0.32098	6.2934	9.51614	nucleus	IAV_vs_mock	16
1.98698e+06	chr2	27788425	27788697	Alu	AluY	0.154397	7.58138	9.51561	nucleus	IAV_vs_mock	16
2.03929e+06	chr2	60972924	60974211	ERV1	MER52D	4.66196e-05	6.34755	9.51499	nucleus	IAV_vs_mock	16
1.36218e+06	chr15	67246566	67247288	ERV1	LTR12	0.00205533	8.17486	9.51468	nucleus	IAV_vs_mock	16
2.22483e+06	chr2	190883130	190883202	NA	LTR90A	0.167819	6.71449	9.50559	nucleus	IAV_vs_mock	16
2.76417e+06	chr3	150503185	150505852	L1	L1MB8	0.340659	20.8677	9.50343	nucleus	IAV_vs_mock	8
229458	chr1	153998137	153998272	hAT-Charlie	Charlie4	0.322109	7.1469	9.49819	nucleus	IAV_vs_mock	16
478146	chr10	68356878	68357190	Alu	AluSx1	0.0664985	7.51594	9.49712	nucleus	IAV_vs_mock	16
1.95289e+06	chr2	6881959	6882993	L1	HAL1	5.30244e-06	12.5866	9.49288	nucleus	dNS1_vs_mock	8
229459	chr1	153998273	153998582	Alu	AluSx1	0.322391	6.99289	9.49158	nucleus	IAV_vs_mock	16
2.90005e+06	chr4	38847299	38853392	L1	L1PA5	3.60937e-16	22.0214	9.4903	nucleus	IAV_vs_mock	16
1.60505e+06	chr17	17195408	17195702	Alu	AluSx4	0.0562322	7.19911	9.48213	nucleus	IAV_vs_mock	16
3.32043e+06	chr5	150856935	150859891	L1	L1PA4	0.61191	4.1138	9.47779	nucleus	dNS1_vs_mock	16
3.24911e+06	chr5	102987059	102987666	L1	L1MA4A	0.00246616	4.76777	9.47197	nucleus	dNS1_vs_mock	16
2.38755e+06	chr20	49694706	49695210	TcMar-Tigger	Tigger9b	2.3698e-11	10.0451	9.45081	cytosol	dNS1_vs_mock	16
2.22484e+06	chr2	190888311	190888485	TcMar-Tigger	Tigger15a	0.182366	6.04542	9.44937	nucleus	IAV_vs_mock	16
2.0323e+06	chr2	55824451	55827349	L1	L1PA15	0.324863	7.89856	9.44891	nucleus	IAV_vs_mock	16
1.90209e+06	chr19	39246081	39246168	MIR	MIRb	2.80583e-11	11.4444	9.44342	cytosol	dNS1_vs_mock	16
3.01674e+06	chr4	122747472	122747892	ERVL-MaLR	MLT1A1	0.325122	6.75109	9.44309	nucleus	IAV_vs_mock	16
260856	chr1	173638640	173642448	ERV1	HERVIP10B3-int	0.325452	6.12572	9.4371	nucleus	IAV_vs_mock	16
2.03079e+06	chr2	55028949	55029338	ERVL-MaLR	MLT1A	0.184535	6.11225	9.43536	nucleus	IAV_vs_mock	16
3.69212e+06	chr7	44811029	44811458	L1	L1MC5a	0.123899	7.68548	9.43319	nucleus	IAV_vs_mock	16
2.03079e+06	chr2	55032379	55032745	L1	L1ME4b	0.20068	5.63621	9.43113	nucleus	IAV_vs_mock	16
3.92347e+06	chr8	38389233	38389517	Alu	AluSz	0.0658327	7.4243	9.42744	nucleus	IAV_vs_mock	16
2.03079e+06	chr2	55036632	55037289	L1	L1ME4b	0.325951	5.34267	9.42622	nucleus	IAV_vs_mock	16
1.35378e+06	chr15	63149321	63149594	Alu	AluY	7.66185e-05	6.87204	9.42453	nucleus	IAV_vs_mock	16
2.94868e+06	chr4	74512977	74513447	ERV1	LTR78	0.326126	5.78177	9.42225	nucleus	IAV_vs_mock	16
1.09695e+06	chr13	77293138	77293484	L2	L2	0.520428	3.81696	9.421	nucleus	dNS1_vs_mock	16
1.49982e+06	chr16	50343340	50349410	L1	L1PA5	1.63155e-25	63.7808	9.42008	nucleus	IAV_vs_mock	8
2.03521e+06	chr2	58210497	58212062	ERVL-MaLR	THE1B-int	0.0106776	7.91412	9.40499	nucleus	IAV_vs_mock	16
2.85141e+06	chr4	7912145	7912838	L1	L1MD	4.52953e-06	7.17133	9.40049	nucleus	dNS1_vs_mock	16
3.29833e+06	chr5	138548804	138549375	L1	L1MC5	1.85454e-12	9.52926	9.39929	nucleus	IAV_vs_mock	16
2.22486e+06	chr2	190898640	190898926	Alu	AluSp	0.000102327	7.12943	9.39796	nucleus	IAV_vs_mock	16
514024	chr10	89414050	89414243	L1	L1ME4b	1.77642e-10	13.4642	9.39659	nucleus	dNS1_vs_mock	8
2.97002e+06	chr4	88444278	88446112	ERV1	HERV4_I-int	3.44139e-12	29.1266	9.39603	nucleus	dNS1_vs_mock	8
3.73974e+06	chr7	76439424	76439703	Alu	AluJb	9.69235e-06	7.26469	9.38835	nucleus	IAV_vs_mock	16
229589	chr1	154048460	154051217	ERVK	HERVK9-int	6.01055e-12	13.2844	9.38569	nucleus	IAV_vs_mock	16
260651	chr1	173496340	173499295	ERV1	PABL_A-int	1.93962e-11	9.85341	9.38544	nucleus	IAV_vs_mock	8
2.03074e+06	chr2	54991407	54991559	MIR	MIR3	0.1939	5.62028	9.38401	nucleus	IAV_vs_mock	16
597006	chr11	9455767	9456387	L1	L1MB7	4.24578e-07	9.02245	9.38139	nucleus	IAV_vs_mock	16
3.32045e+06	chr5	150870310	150872215	ERV1	MER4-int	0.51633	4.10804	9.376	nucleus	dNS1_vs_mock	16
634115	chr11	32741670	32748080	L1	L1PA7	5.47835e-12	14.0204	9.37362	nucleus	IAV_vs_mock	16
3.76585e+06	chr7	95214970	95219602	L1	L1PA5	0.347737	10.2584	9.36913	nucleus	IAV_vs_mock	8
3.97109e+06	chr8	73935265	73935561	L1	L1M4	0.0901899	5.63408	9.36679	nucleus	IAV_vs_mock	16
2.77359e+06	chr3	156789165	156789603	ERVL	MLT2A1	2.23093e-05	10.7388	9.36463	nucleus	IAV_vs_mock	16
1.16446e+06	chr14	30741544	30742499	L1	L1MEc	0.329229	6.64703	9.36428	nucleus	IAV_vs_mock	16
3.73941e+06	chr7	76308649	76310000	ERV1	LTR12C	0.0579022	11.8575	9.35991	nucleus	IAV_vs_mock	8
482033	chr10	70162682	70163236	TcMar-Tigger	Tigger1	8.97936e-10	7.45413	9.35891	cytosol	dNS1_vs_mock	16
3.76414e+06	chr7	93980025	93980857	L1	L1M3	0.0719528	6.55132	9.35888	nucleus	IAV_vs_mock	16
1295.1	chr1	1017170	1018876	ERV1	LTR12C	2.967e-10	10.8673	9.35458	nucleus	dNS1_vs_mock	16
2.30904e+06	chr20	2827073	2827996	L1	L1ME1	0.097558	4.77971	9.35252	nucleus	dNS1_vs_mock	16
2.94806e+06	chr4	74066658	74069548	ERV1	HERV35I-int	0.345341	11.4573	9.34984	nucleus	IAV_vs_mock	8
2.69061e+06	chr3	101632600	101641508	ERV1	HERVS71-int	7.90818e-12	16.7218	9.34132	nucleus	IAV_vs_mock	8
582396	chr10	132087711	132093874	L1	L1PA5	7.1349e-11	18.4724	9.33892	cytosol	dNS1_vs_mock	16
223422	chr1	150523721	150524136	ERVL-MaLR	MLT1D	3.01667e-12	14.8088	9.33671	nucleus	IAV_vs_mock	8
2.94861e+06	chr4	74459064	74460369	L1	L1MA5A	0.331151	5.42046	9.3325	nucleus	IAV_vs_mock	16
1.67527e+06	chr17	58631185	58631459	Alu	AluSz6	3.35656e-09	13.7885	9.33047	cytosol	IAV_vs_mock	16
1.60505e+06	chr17	17195987	17196271	Alu	AluSx1	1.02159e-07	5.74784	9.32656	nucleus	IAV_vs_mock	16
3.29832e+06	chr5	138544915	138545093	L2	L2a	1.07458e-10	8.19407	9.32584	nucleus	IAV_vs_mock	16
1.16447e+06	chr14	30747263	30748198	L1	L1MEc	0.331553	6.92174	9.32441	nucleus	IAV_vs_mock	16
1.2943e+06	chr15	25255614	25261749	L1	L1PA5	0.3317	10.7527	9.31991	nucleus	IAV_vs_mock	16
4.44435e+06	chrX	3640636	3641259	ERV1	MER41B	0.00141503	6.09489	9.31953	cytosol	dNS1_vs_mock	16
395302	chr10	11836814	11837498	TcMar-Tigger	MER44C	0.3317	6.01037	9.31924	nucleus	IAV_vs_mock	16
1.987e+06	chr2	27798230	27798641	L2	L2c	4.33492e-11	14.4129	9.31389	nucleus	IAV_vs_mock	16
3.16003e+06	chr5	37087758	37090124	ERVK	HERVK22-int	0.351315	6.74567	9.30889	nucleus	IAV_vs_mock	8
1.98697e+06	chr2	27785042	27785455	L1	L1ME3G	0.0412033	10.8709	9.3063	nucleus	IAV_vs_mock	16
223412	chr1	150520178	150520633	L1	L1MB4	0.0192076	6.73539	9.30605	nucleus	IAV_vs_mock	16
2.94867e+06	chr4	74505331	74511474	L1	L1PA6	5.34706e-12	41.1368	9.30215	nucleus	IAV_vs_mock	8
514017	chr10	89406089	89406201	L1	L1PA11	1.98246e-10	8.60969	9.30148	nucleus	dNS1_vs_mock	16
1.90208e+06	chr19	39242084	39242447	hAT-Charlie	Charlie4a	0.626231	3.54515	9.30125	nucleus	dNS1_vs_mock	16
2.77355e+06	chr3	156766569	156767116	L1	L1MCb	0.3332	5.07831	9.29402	nucleus	IAV_vs_mock	16
2.3043e+06	chr20	452348	452613	Alu	AluJo	0.317574	6.91105	9.29212	nucleus	IAV_vs_mock	16
2.03079e+06	chr2	55034527	55035116	L1	L1ME4b	0.33342	4.93011	9.2904	nucleus	IAV_vs_mock	16
1.98698e+06	chr2	27788698	27789201	L1	L1M4	1.76361e-10	12.5273	9.28896	nucleus	IAV_vs_mock	16
2.94859e+06	chr4	74434414	74439303	ERV1	HERV4_I-int	0.333632	5.39012	9.28524	nucleus	IAV_vs_mock	16
1.98417e+06	chr2	26329701	26331012	L1	L1MD2	4.93753e-11	6.60563	9.2834	nucleus	IAV_vs_mock	16
3.69216e+06	chr7	44821546	44821816	Alu	AluJb	0.0149135	6.54047	9.27948	nucleus	IAV_vs_mock	16
2.77378e+06	chr3	156953158	156955810	L1	L1PA11	0.333898	6.26676	9.27903	nucleus	IAV_vs_mock	16
1.69395e+06	chr17	68262810	68262960	L2	L2a	0.183918	6.27572	9.27471	nucleus	IAV_vs_mock	16
2.94866e+06	chr4	74492767	74493170	ERVL-MaLR	MSTB	0.334009	5.23345	9.27327	nucleus	IAV_vs_mock	16
2.94808e+06	chr4	74090274	74092272	ERV1	PRIMA41-int	0.157097	7.17195	9.27004	nucleus	IAV_vs_mock	16
2.30431e+06	chr20	455176	455316	hAT-Blackjack	MER94	0.176532	6.87141	9.26349	nucleus	IAV_vs_mock	16
936383	chr12	95950968	95952549	L1	L1MA3	0.00402395	4.15361	9.26251	nucleus	dNS1_vs_mock	16
957447	chr12	107714984	107715835	L1	L1MEg	0.00611805	6.77666	9.2583	nucleus	IAV_vs_mock	16
3.16334e+06	chr5	39085713	39087295	L1	L1MA4A	0.180857	6.6213	9.25679	nucleus	IAV_vs_mock	16
2.77364e+06	chr3	156824009	156824313	Alu	AluJr	0.10687	5.03313	9.24913	nucleus	IAV_vs_mock	16
2.24824e+06	chr2	206096579	206097426	ERVL	MER21C	1.19178e-09	7.76809	9.24783	nucleus	IAV_vs_mock	16
131470	chr1	67695919	67696167	L2	L2b	0.096011	5.6659	9.24726	nucleus	IAV_vs_mock	16
3.82793e+06	chr7	135066748	135072925	L1	L1PA4	8.62533e-12	10.1915	9.24368	nucleus	IAV_vs_mock	8
3.39354e+06	chr6	12307921	12308205	ERVL-MaLR	THE1D	0.000684241	6.9344	9.24029	nucleus	IAV_vs_mock	16
4.11525e+06	chr9	3536726	3540949	L1	L1PA4	0.0524481	5.08436	9.24023	nucleus	IAV_vs_mock	8
2.77358e+06	chr3	156785272	156785490	MIR	MIRb	0.335779	4.83443	9.23899	nucleus	IAV_vs_mock	16
876710	chr12	56578683	56578981	Alu	AluSz	4.80187e-12	12.3863	9.23899	nucleus	IAV_vs_mock	16
3.68379e+06	chr7	39577271	39578811	ERV1	LTR12C	0.355201	6.68341	9.23815	nucleus	IAV_vs_mock	8
675565	chr11	62841342	62841418	Alu	AluSc8	3.61032e-09	16.6638	9.23731	cytosol	IAV_vs_mock	16
810477	chr12	10233841	10235377	ERVL-MaLR	THE1D-int	0.33588	4.71515	9.23714	nucleus	IAV_vs_mock	16
1.19647e+06	chr14	52814965	52815595	L1	L1MEc	0.335959	5.45628	9.23519	nucleus	IAV_vs_mock	16
1.98698e+06	chr2	27787456	27787559	Alu	AluJb	0.336277	5.90805	9.22942	nucleus	IAV_vs_mock	16
3.94168e+06	chr8	53910271	53910884	L1	L1ME1	0.000923966	6.15108	9.22805	nucleus	IAV_vs_mock	16
1.61837e+06	chr17	28804112	28804337	ERVL	MLT2B2	0.18446	6.45815	9.22489	nucleus	IAV_vs_mock	16
2.22486e+06	chr2	190897753	190897979	TcMar-Tigger	Tigger16b	2.89023e-12	11.2705	9.21791	nucleus	IAV_vs_mock	16
514025	chr10	89414267	89414349	Alu	AluJr	1.38629e-09	9.2438	9.21099	nucleus	dNS1_vs_mock	16
1.61834e+06	chr17	28795158	28795437	Alu	AluSz	0.201548	6.26497	9.20979	nucleus	IAV_vs_mock	16
1.95286e+06	chr2	6857923	6858459	L2	L2a	0.632571	3.45516	9.20978	nucleus	dNS1_vs_mock	16
2.3043e+06	chr20	452027	452343	Alu	AluSg	0.0151537	6.86343	9.20895	nucleus	IAV_vs_mock	16
2.94864e+06	chr4	74481363	74481787	ERVL-MaLR	MSTB	0.3378	5.0735	9.20343	nucleus	IAV_vs_mock	16
876709	chr12	56578128	56578428	Alu	AluSz	0.0824152	5.97797	9.20048	nucleus	IAV_vs_mock	16
3.41633e+06	chr6	26173025	26173320	Alu	AluY	6.39889e-08	13.3525	9.19956	nucleus	IAV_vs_mock	16
487544	chr10	72918631	72921662	L1	L1PA12	0.357723	7.46459	9.19796	nucleus	IAV_vs_mock	8
3.16034e+06	chr5	37266879	37269074	ERVL	HERVL-int	3.93421e-10	10.7859	9.19644	nucleus	IAV_vs_mock	8
2.04697e+06	chr2	65284408	65284880	L1	L1MC4	6.73353e-12	8.01661	9.19323	nucleus	IAV_vs_mock	16
2.97002e+06	chr4	88447138	88447281	ERV1	HERV4_I-int	1.08705e-08	5.55191	9.19249	nucleus	dNS1_vs_mock	16
3.02439e+06	chr4	128261920	128265255	ERV1	Harlequin-int	0.180599	6.70554	9.19113	nucleus	IAV_vs_mock	16
3.29822e+06	chr5	138495373	138495975	TcMar-Tigger	MER6	0.0860273	6.403	9.18747	nucleus	IAV_vs_mock	16
2.7736e+06	chr3	156795127	156795419	Alu	AluSc	0.114852	4.86837	9.18724	nucleus	IAV_vs_mock	16
3.12298e+06	chr5	10717681	10720094	ERVL	HERVL-int	6.8637e-11	10.5539	9.18717	nucleus	dNS1_vs_mock	16
3.69212e+06	chr7	44808833	44809132	Alu	AluJo	2.53839e-11	9.29138	9.18352	nucleus	IAV_vs_mock	8
597006	chr11	9454880	9455168	L1	L1MB7	0.0152525	6.82021	9.18156	nucleus	IAV_vs_mock	16
2.77361e+06	chr3	156805318	156805561	ERVL-MaLR	MLT1M	0.0382727	4.95894	9.18042	nucleus	IAV_vs_mock	16
263232	chr1	175103472	175103902	ERV1	HERV9NC-int	0.203504	3.3682	9.1779	nucleus	dNS1_vs_mock	16
2.30431e+06	chr20	456007	456259	Alu	AluSz6	0.328323	6.70188	9.1764	nucleus	IAV_vs_mock	16
4.25285e+06	chr9	111994303	111995193	TcMar-Tigger	Tigger1	0.339406	4.9671	9.17616	nucleus	IAV_vs_mock	16
2.77356e+06	chr3	156771313	156772356	L2	L2a	0.339422	9.79469	9.17385	nucleus	IAV_vs_mock	16
3.29832e+06	chr5	138544619	138544914	Alu	AluJo	7.99919e-12	7.80689	9.17362	nucleus	IAV_vs_mock	16
514017	chr10	89412948	89413143	L1	L1PA11	3.44445e-08	6.52963	9.17329	nucleus	dNS1_vs_mock	8
514013	chr10	89404010	89404659	ERV1	MER72	1.50027e-10	11.5457	9.17238	nucleus	dNS1_vs_mock	8
395303	chr10	11838353	11839021	L1	L1MEd	0.339634	5.56565	9.1722	nucleus	IAV_vs_mock	16
2.22485e+06	chr2	190890345	190890479	MIR	MIRc	0.339672	5.35498	9.16941	nucleus	IAV_vs_mock	16
2.94866e+06	chr4	74493809	74494553	L1	L1MA9	0.339789	5.01957	9.16688	nucleus	IAV_vs_mock	16
2.46101e+06	chr21	41410453	41416379	L1	L1PB1	2.66855e-08	7.59257	9.16629	nucleus	IAV_vs_mock	8
2.9487e+06	chr4	74527317	74527796	ERVL-MaLR	MLT1I-int	0.339945	5.48801	9.16389	nucleus	IAV_vs_mock	16
2.03074e+06	chr2	54996919	54997689	L1	L1MB7	0.00173454	9.33769	9.16216	nucleus	IAV_vs_mock	16
3.83457e+06	chr7	139117324	139117936	ERVL	ERV3-16A3_I-int	0.636348	4.23897	9.16186	nucleus	dNS1_vs_mock	16
1.95285e+06	chr2	6852474	6852737	L2	L2c	0.636355	3.21549	9.16039	nucleus	dNS1_vs_mock	16
2.90003e+06	chr4	38832190	38833944	L1	L1MA4	0.340363	4.69738	9.15457	nucleus	IAV_vs_mock	16
3.82789e+06	chr7	135027899	135030240	TcMar-Tigger	Tigger1	0.177802	7.93265	9.15139	nucleus	IAV_vs_mock	8
2.94042e+06	chr4	68306197	68308828	L1	L1MA9	0.0929085	5.58821	9.14909	nucleus	IAV_vs_mock	16
1.2798e+06	chr14	102625908	102626259	L2	L2a	0.168128	3.62491	9.14787	nucleus	dNS1_vs_mock	16
2.97002e+06	chr4	88446117	88446414	ERV1	HERV4_I-int	2.93455e-10	5.68702	9.14024	nucleus	dNS1_vs_mock	16
1.90207e+06	chr19	39238770	39239100	L2	L2a	0.0368907	4.185	9.13792	nucleus	dNS1_vs_mock	16
3.16321e+06	chr5	38988578	38990492	L1	L1PA7	1.21638e-11	10.8821	9.13636	nucleus	IAV_vs_mock	8
3.32045e+06	chr5	150872210	150877163	ERVL	HERVL-int	4.29043e-05	13.1543	9.13393	nucleus	dNS1_vs_mock	16
429284	chr10	31954318	31955889	ERVL-MaLR	MSTA-int	0.0841869	6.31938	9.13391	nucleus	IAV_vs_mock	16
876691	chr12	56573636	56573751	hAT-Charlie	MER119	0.341465	6.46302	9.13131	nucleus	IAV_vs_mock	16
1.95288e+06	chr2	6874361	6876489	ERV1	MER101-int	7.04318e-05	7.22504	9.13085	nucleus	dNS1_vs_mock	8
1.60292e+06	chr17	16000658	16001586	L2	L2c	4.39553e-09	9.42831	9.13025	nucleus	IAV_vs_mock	8
575092	chr10	125875693	125876401	ERV1	LTR8A	4.79422e-05	6.69255	9.12889	nucleus	IAV_vs_mock	16
1.9529e+06	chr2	6897723	6898014	Alu	AluSg	2.13174e-08	7.67171	9.12822	cytosol	dNS1_vs_mock	16
1.6322e+06	chr17	35875858	35875945	L2	L2b	5.9628e-08	8.19818	9.12487	nucleus	dNS1_vs_mock	16
1.09694e+06	chr13	77289324	77289933	L1	L1ME2	0.637941	3.26338	9.12476	nucleus	dNS1_vs_mock	16
2.77354e+06	chr3	156756932	156757269	ERVL-MaLR	MLT1A0	0.0363128	4.83921	9.12335	nucleus	IAV_vs_mock	16
3.32077e+06	chr5	151082900	151083075	MIR	MIRc	3.23205e-08	7.18054	9.12215	nucleus	dNS1_vs_mock	8
2.89997e+06	chr4	38793722	38794164	ERVL-MaLR	MLT1B	0.342035	4.64732	9.12197	nucleus	IAV_vs_mock	16
525529	chr10	96180348	96186348	L1	L1PA5	0.362347	5.30322	9.1213	nucleus	IAV_vs_mock	8
2.90082e+06	chr4	39246376	39252517	L1	L1PA4	0.194123	7.50319	9.1159	nucleus	IAV_vs_mock	8
1.9529e+06	chr2	6897723	6898014	Alu	AluSg	3.06273e-08	7.67171	9.11477	nucleus	dNS1_vs_mock	16
162103	chr1	88898894	88904109	ERVL	HERVL-int	0.362957	6.82192	9.10986	nucleus	IAV_vs_mock	8
4.23302e+06	chr9	100074354	100078175	ERVL	HERVL-int	0.363193	6.9838	9.10671	nucleus	IAV_vs_mock	8
2.9487e+06	chr4	74525057	74525637	L2	L2	0.342793	5.16103	9.10642	nucleus	IAV_vs_mock	16
1.49982e+06	chr16	50343340	50349410	L1	L1PA5	2.16033e-39	63.7808	9.10571	nucleus	IAV_vs_mock	16
3.16327e+06	chr5	39034330	39040476	L1	L1PA4	0.000448842	8.35065	9.10475	nucleus	IAV_vs_mock	8
1.42554e+06	chr16	3227493	3227854	ERVL-MaLR	THE1D	0.225107	3.13526	9.10313	nucleus	dNS1_vs_mock	16
3.99317e+06	chr8	89892184	89898369	L1	L1MA3	2.42658e-15	31.309	9.10201	nucleus	IAV_vs_mock	8
2.03075e+06	chr2	54995256	54995952	TcMar-Tigger	MER6	0.0539692	9.11724	9.10124	nucleus	IAV_vs_mock	16
1.95284e+06	chr2	6848710	6848752	MIR	MIR3	3.44408e-07	4.46125	9.10067	nucleus	dNS1_vs_mock	16
2.89995e+06	chr4	38784226	38784760	hAT-Charlie	MER1A	0.3434	4.64754	9.09535	nucleus	IAV_vs_mock	16
513879	chr10	89316103	89322227	L1	L1PA5	2.91756e-05	7.12685	9.09414	nucleus	IAV_vs_mock	8
876699	chr12	56575182	56575446	Alu	AluJb	0.080017	6.54318	9.09166	nucleus	IAV_vs_mock	16
3.28684e+06	chr5	131331967	131338103	L1	L1PA4	9.74482e-21	29.6159	9.09011	nucleus	IAV_vs_mock	16
760557	chr11	114393038	114393913	hAT-Charlie	Cheshire	0.00893652	6.7733	9.08858	nucleus	IAV_vs_mock	16
223424	chr1	150524516	150524735	L1	L1M4	0.343917	5.76418	9.08831	nucleus	IAV_vs_mock	16
3.74624e+06	chr7	80688749	80695119	L1	L1PA7	0.343986	4.7775	9.08718	nucleus	IAV_vs_mock	16
675566	chr11	62841037	62841341	Alu	AluSc	2.42261e-13	29.7566	9.08686	nucleus	IAV_vs_mock	16
216009	chr1	146035980	146036276	Alu	AluSp	1.14374e-06	7.14596	9.08359	cytosol	IAV_vs_mock	16
73710.1	chr1	37492838	37492981	hAT-Charlie	MER5B	4.93438e-10	5.42376	9.08302	nucleus	IAV_vs_mock	16
3.01682e+06	chr4	122792192	122795519	ERV1	MER57A-int	0.344336	4.23218	9.0811	nucleus	IAV_vs_mock	16
3.16003e+06	chr5	37090135	37093765	ERVK	HERVK22-int	1.37799e-11	10.5693	9.07824	nucleus	IAV_vs_mock	16
4.25288e+06	chr9	112007359	112008206	TcMar-Tigger	Tigger1	0.344682	4.80091	9.07547	nucleus	IAV_vs_mock	16
1.33319e+06	chr15	50518511	50519004	L1	L1MA4A	0.214411	5.44468	9.07259	nucleus	IAV_vs_mock	16
1.90208e+06	chr19	39243119	39243351	hAT-Charlie	MER33	2.36152e-07	4.12414	9.07253	nucleus	dNS1_vs_mock	16
1.91955e+06	chr19	47384326	47384600	Alu	AluJb	0.0141266	4.93426	9.0725	nucleus	IAV_vs_mock	16
3.01674e+06	chr4	122748467	122748852	ERVL-MaLR	MLT1B	0.0396874	4.69698	9.07024	nucleus	IAV_vs_mock	16
2.96171e+06	chr4	83183561	83184547	ERV1	MER34B-int	0.345104	5.24275	9.06948	nucleus	IAV_vs_mock	16
1.95285e+06	chr2	6850909	6851100	MIR	MIRb	0.34141	3.34483	9.06445	nucleus	dNS1_vs_mock	16
1.6183e+06	chr17	28781335	28781972	L1	L1MA8	1.89211e-05	6.51955	9.06352	nucleus	IAV_vs_mock	16
2.94866e+06	chr4	74503883	74504300	L2	L2d2	0.345508	4.53976	9.06312	nucleus	IAV_vs_mock	16
1.98698e+06	chr2	27790140	27790193	TcMar-Tigger	Tigger4a	0.345608	5.08931	9.05952	nucleus	IAV_vs_mock	16
2.77361e+06	chr3	156799320	156799851	ERV1	MER34A	0.346027	4.18719	9.05009	nucleus	IAV_vs_mock	16
2.01757e+06	chr2	46472059	46478104	L1	L1PA5	5.77059e-10	10.0617	9.04978	nucleus	IAV_vs_mock	16
1.95287e+06	chr2	6866503	6866992	TcMar-Tigger	Tigger8	1.53965e-06	6.44855	9.04965	nucleus	dNS1_vs_mock	16
1.69395e+06	chr17	68262578	68262808	L2	L2a	0.346047	5.62969	9.04893	nucleus	IAV_vs_mock	16
2.77357e+06	chr3	156779027	156779408	L2	L2b	0.346097	4.6434	9.04794	nucleus	IAV_vs_mock	16
4.11537e+06	chr9	3618349	3622375	L1	L1PA7	0.161155	4.03471	9.04641	nucleus	IAV_vs_mock	8
3.20091e+06	chr5	69295420	69295883	ERV1	LTR24B	0.0253916	5.57264	9.04571	nucleus	IAV_vs_mock	16
858169	chr12	45869601	45869911	Alu	AluSx1	0.100099	5.50861	9.0452	nucleus	IAV_vs_mock	16
597006	chr11	9455767	9456387	L1	L1MB7	1.6197e-06	9.02245	9.04031	nucleus	IAV_vs_mock	8
532391	chr10	99863460	99864711	L1	L1PA8	0.220026	5.28793	9.04021	nucleus	IAV_vs_mock	16
2.03074e+06	chr2	54995953	54996746	L1	L1MB7	0.164906	8.60711	9.03793	nucleus	IAV_vs_mock	16
2.7736e+06	chr3	156797681	156797901	MIR	MIRb	0.346581	4.18765	9.03705	nucleus	IAV_vs_mock	16
3.63536e+06	chr7	6427799	6428064	L1	L1MC4	0.0445116	5.10595	9.03422	nucleus	IAV_vs_mock	16
858173	chr12	45875136	45876268	TcMar-Tigger	Tigger1	0.220479	5.22696	9.03395	nucleus	IAV_vs_mock	16
514022	chr10	89413463	89413782	Alu	AluJb	7.96924e-07	6.95753	9.03385	nucleus	dNS1_vs_mock	8
3.16034e+06	chr5	37264950	37266583	ERVL	HERVL-int	0.000481241	7.1545	9.03363	nucleus	IAV_vs_mock	16
3.78807e+06	chr7	107732828	107736660	ERVL	HERVL-int	0.367361	6.49608	9.02944	nucleus	IAV_vs_mock	8
3.16933e+06	chr5	43281671	43283567	ERVL	ERVL-E-int	0.169981	5.61705	9.02726	nucleus	IAV_vs_mock	16
385630	chr10	5699823	5702625	L1	L1MA4	8.79893e-06	11.7956	9.02227	nucleus	IAV_vs_mock	8
2.90641e+06	chr4	41900583	41905565	L1	L1PA7	0.0890103	13.3512	9.02145	nucleus	IAV_vs_mock	8
2.22485e+06	chr2	190891834	190892108	L2	L2b	0.0570676	9.3661	9.0185	nucleus	IAV_vs_mock	16
2.97013e+06	chr4	88510816	88511687	L1	L1ME1	2.28447e-09	6.49064	9.01751	nucleus	IAV_vs_mock	8
223230	chr1	150434937	150436315	TcMar-Tigger	Tigger1	0.347824	4.87709	9.01512	nucleus	IAV_vs_mock	16
858159	chr12	45868534	45868832	L1	L1ME4b	0.22203	5.30314	9.01309	nucleus	IAV_vs_mock	16
2.03072e+06	chr2	54975482	54975675	hAT-Charlie	MER58C	0.0165579	4.66963	9.00712	nucleus	IAV_vs_mock	16
3.82791e+06	chr7	135046931	135050991	L1	L1MB1	0.181931	7.11954	9.00578	nucleus	IAV_vs_mock	16
3.69217e+06	chr7	44824775	44824907	Alu	FLAM_C	0.0919229	5.85855	9.00567	nucleus	IAV_vs_mock	16
954366	chr12	106164693	106169618	L1	L1PA8	0.368638	6.16847	9.00497	nucleus	IAV_vs_mock	8
254592	chr1	169335936	169337642	ERV1	LTR12C	0.34841	4.46966	9.0048	nucleus	IAV_vs_mock	16
226044	chr1	151753504	151755400	ERVL	ERV3-16A3_I-int	0.368796	5.27465	9.00282	nucleus	IAV_vs_mock	8
2.77358e+06	chr3	156785499	156785628	hAT-Charlie	Charlie4z	0.34853	4.10503	9.00176	nucleus	IAV_vs_mock	16
2.94863e+06	chr4	74467662	74468445	ERVL	MER21B	0.348576	4.50079	9.00056	nucleus	IAV_vs_mock	16
2.68669e+06	chr3	98872580	98873224	L1	L1MC4a	1.85806e-09	5.9471	9.00012	nucleus	dNS1_vs_mock	16
2.77357e+06	chr3	156781139	156781265	CR1	X6A_LINE	0.348683	4.06979	8.99899	nucleus	IAV_vs_mock	16
232605	chr1	155572114	155572330	hAT-Charlie	MER20	0.348736	5.02785	8.99705	nucleus	IAV_vs_mock	16
1.63219e+06	chr17	35871910	35872222	Alu	AluY	1.0482e-09	17.1185	8.99476	nucleus	dNS1_vs_mock	16
1.35378e+06	chr15	63148849	63149153	Alu	AluSc	2.15025e-09	5.2283	8.98888	nucleus	IAV_vs_mock	16
876715	chr12	56582356	56582527	L1	L1ME4b	0.1314	4.64292	8.9858	nucleus	IAV_vs_mock	16
1.66223e+06	chr17	50876659	50877139	ERVL-MaLR	MLT1K	0.349369	5.68147	8.98474	nucleus	IAV_vs_mock	16
3.65892e+06	chr7	23483315	23483608	Alu	AluJr	0.215716	5.54207	8.98471	nucleus	IAV_vs_mock	16
1.61829e+06	chr17	28775604	28775910	Alu	AluSz	0.109328	5.11425	8.9818	nucleus	IAV_vs_mock	16
2.03073e+06	chr2	54989659	54989826	L2	L2d	0.268753	4.24339	8.98013	nucleus	IAV_vs_mock	16
232600	chr1	155570302	155570878	TcMar-Tigger	MER44D	2.40089e-11	11.5891	8.97988	nucleus	IAV_vs_mock	16
2.03945e+06	chr2	61059242	61059547	Alu	AluJo	0.349535	4.15359	8.97935	nucleus	IAV_vs_mock	16
223427	chr1	150525309	150525482	Alu	AluJb	0.349558	4.89936	8.97824	nucleus	IAV_vs_mock	16
131481	chr1	67701118	67701456	L2	L2c	0.000126243	5.2432	8.97641	nucleus	IAV_vs_mock	16
3.65894e+06	chr7	23487732	23487850	L2	L2a	0.116144	4.90949	8.97475	nucleus	IAV_vs_mock	16
2.94864e+06	chr4	74478512	74478839	L2	L2c	0.349701	4.32831	8.97426	nucleus	IAV_vs_mock	16
2.76417e+06	chr3	150506476	150507479	L1	L1PA7	0.225628	5.28931	8.97257	nucleus	IAV_vs_mock	16
232682	chr1	155599537	155600505	ERVK	LTR5_Hs	9.01601e-10	8.11317	8.97238	nucleus	IAV_vs_mock	8
513865	chr10	89307439	89307512	hAT	MamRep38	8.85165e-17	123.875	8.97182	nucleus	dNS1_vs_mock	8
431260	chr10	33251842	33252608	ERV1	LTR1A2	0.349914	4.87334	8.97057	nucleus	IAV_vs_mock	16
1.61836e+06	chr17	28802997	28803305	Alu	AluSz	0.0933456	5.91346	8.97051	nucleus	IAV_vs_mock	16
2.3043e+06	chr20	452868	453183	Alu	AluSp	0.349914	5.68265	8.96957	nucleus	IAV_vs_mock	16
1.90209e+06	chr19	39245673	39245953	Alu	AluSz	3.20629e-10	23.1765	8.96862	nucleus	dNS1_vs_mock	8
4.11781e+06	chr9	5259959	5263781	ERV1	MER57-int	0.370583	4.01052	8.96537	nucleus	IAV_vs_mock	8
3.69213e+06	chr7	44813044	44813192	Alu	AluJb	0.00158722	5.32461	8.96205	nucleus	IAV_vs_mock	16
3.16034e+06	chr5	37258807	37261654	L1	L1PA5	1.48279e-11	13.398	8.95928	nucleus	IAV_vs_mock	16
223540	chr1	150584452	150584749	Alu	AluSx1	5.15103e-06	5.06203	8.95788	nucleus	IAV_vs_mock	16
3.02363e+06	chr4	127899756	127905623	L1	L1PA7	0.371096	12.7317	8.9576	nucleus	IAV_vs_mock	8
741898	chr11	102435217	102436078	L1	L1MB7	0.350664	5.71038	8.95717	nucleus	IAV_vs_mock	16
2.85133e+06	chr4	7870037	7870264	MIR	MIR	0.0356422	4.02846	8.95634	cytosol	dNS1_vs_mock	16
360214	chr1	237308483	237310167	ERV1	LTR12C	0.650747	2.7834	8.95214	nucleus	dNS1_vs_mock	16
3.30635e+06	chr5	142964254	142964543	hAT-Charlie	MER113	1.10321e-05	6.10785	8.95046	nucleus	dNS1_vs_mock	16
741895	chr11	102432082	102433664	ERVL-MaLR	THE1-int	0.371665	13.4896	8.94884	nucleus	IAV_vs_mock	8
1.33323e+06	chr15	50531776	50533024	L1	L1MB4	0.206823	6.06634	8.94637	nucleus	IAV_vs_mock	16
360213	chr1	237308008	237308482	ERV1	MER41C	0.651013	3.27517	8.94563	nucleus	dNS1_vs_mock	16
3.97109e+06	chr8	73934711	73934946	L1	L1M5	0.0491141	4.46602	8.94466	nucleus	IAV_vs_mock	16
2.97001e+06	chr4	88440328	88440944	ERV1	LTR9A1	1.35557e-09	9.43347	8.94437	nucleus	dNS1_vs_mock	16
3.63542e+06	chr7	6449276	6449480	L2	L2a	0.0433427	4.74899	8.9442	nucleus	IAV_vs_mock	16
1.98698e+06	chr2	27791751	27791993	L1	L1ME1	0.351577	5.18621	8.94299	nucleus	IAV_vs_mock	16
2.94866e+06	chr4	74495983	74501371	L1	L1M2a	0.372031	36.4978	8.93845	nucleus	IAV_vs_mock	8
1.90209e+06	chr19	39245673	39245953	Alu	AluSz	4.60935e-09	23.1765	8.93718	cytosol	dNS1_vs_mock	8
2.7738e+06	chr3	156966143	156972506	L1	L1PA4	1.48878e-10	14.9549	8.93695	nucleus	IAV_vs_mock	8
3.01673e+06	chr4	122746595	122746743	ERVL	HERVL40-int	0.35191	4.34449	8.93631	nucleus	IAV_vs_mock	16
1.34199e+06	chr15	56013966	56015545	ERVL-MaLR	THE1A-int	0.246129	4.60946	8.93603	nucleus	IAV_vs_mock	16
876723	chr12	56585378	56585900	L1	L1MB7	0.35191	4.53348	8.93554	nucleus	IAV_vs_mock	16
2.03952e+06	chr2	61089905	61090141	Alu	AluJr4	0.35191	3.9415	8.93478	nucleus	IAV_vs_mock	16
2.77355e+06	chr3	156765753	156766268	L1	L1MCb	0.277238	3.92304	8.93448	nucleus	IAV_vs_mock	16
3.5616e+06	chr6	127411573	127412503	L1	L1PA6	0.35191	4.03516	8.9334	nucleus	IAV_vs_mock	16
4.24977e+06	chr9	110229430	110235911	L1	L1PA4	0.00140674	7.69938	8.93337	nucleus	IAV_vs_mock	8
1.70714e+06	chr17	75795353	75795640	Alu	AluSz6	0.123904	4.91272	8.93293	nucleus	IAV_vs_mock	16
1.63219e+06	chr17	35871743	35871909	Alu	AluSx	1.34775e-08	18.9706	8.93172	nucleus	dNS1_vs_mock	16
4.50419e+06	chrX	41266471	41267130	ERV1	LTR38C	0.200565	3.2838	8.92712	nucleus	dNS1_vs_mock	16
4.11537e+06	chr9	3622222	3624810	L1	L1P3	0.00544523	4.10247	8.92606	nucleus	IAV_vs_mock	8
3.63531e+06	chr7	6407381	6407445	L1	HAL1	3.45113e-10	5.27632	8.92522	nucleus	IAV_vs_mock	16
2.94806e+06	chr4	74070061	74071378	ERV1	HERV35I-int	1.07287e-07	7.59585	8.92469	nucleus	IAV_vs_mock	8
478161	chr10	68361001	68361294	Alu	AluSq	0.0442001	5.60192	8.92401	nucleus	IAV_vs_mock	16
514023	chr10	89413843	89413949	L2	L2b	2.01264e-10	8.06358	8.92374	nucleus	dNS1_vs_mock	8
4.13819e+06	chr9	19339334	19340232	L1	L1MC4	6.9882e-10	7.33189	8.92285	nucleus	IAV_vs_mock	8
2.00111e+06	chr2	36642656	36645003	L1	L1MA3	0.352696	4.6022	8.92115	nucleus	IAV_vs_mock	16
936184	chr12	95838282	95838523	ERV1	MER50	2.22497e-10	8.5757	8.92076	cytosol	dNS1_vs_mock	16
3.9711e+06	chr8	73940093	73940641	ERVL-MaLR	THE1B-int	0.0613301	4.5136	8.9207	nucleus	IAV_vs_mock	16
230863	chr1	154672000	154677247	ERV1	HERV9NC-int	0.615212	3.0114	8.91813	nucleus	dNS1_vs_mock	16
3.03819e+06	chr4	139145509	139147477	L1	L1PB	0.353239	4.11088	8.91359	nucleus	IAV_vs_mock	16
1.39916e+06	chr15	88639769	88639864	MIR	MIR3	4.88361e-10	6.90063	8.91021	nucleus	dNS1_vs_mock	8
229464	chr1	154000300	154000797	TcMar-Tigger	Tigger7	1.88305e-10	9.87689	8.90878	nucleus	IAV_vs_mock	16
311840	chr1	206848814	206854391	L1	L1MA2	0.373989	8.57286	8.90766	nucleus	IAV_vs_mock	8
2.03231e+06	chr2	55831544	55837683	L1	L1PA6	0.373989	13.8247	8.90691	nucleus	IAV_vs_mock	8
2.89999e+06	chr4	38810525	38811385	ERVL	ERVL47-int	0.251583	4.48168	8.90685	nucleus	IAV_vs_mock	16
876698	chr12	56578982	56579105	hAT-Charlie	Charlie2b	0.210199	6.01304	8.90533	nucleus	IAV_vs_mock	16
876720	chr12	56584150	56584448	Alu	AluJb	0.353735	4.73515	8.90458	nucleus	IAV_vs_mock	16
1.35366e+06	chr15	63096860	63097155	Alu	AluSp	3.92118e-09	8.73607	8.90318	nucleus	IAV_vs_mock	8
2.04697e+06	chr2	65282539	65283039	ERVL-MaLR	MLT1N2	1.73256e-09	8.30457	8.90076	nucleus	IAV_vs_mock	16
1.42548e+06	chr16	3196866	3197174	Alu	AluSx	0.22011	3.36249	8.89986	nucleus	dNS1_vs_mock	16
3.83442e+06	chr7	139044609	139044775	hAT-Charlie	MER20B	1.14139e-08	9.53002	8.89834	cytosol	dNS1_vs_mock	16
3.44894e+06	chr6	44257918	44258265	L2	L2a	3.6547e-07	4.85456	8.89638	nucleus	IAV_vs_mock	8
2.30434e+06	chr20	469080	471446	ERVK	HERVK22-int	0.374618	6.60216	8.89583	nucleus	IAV_vs_mock	8
1.90377e+06	chr19	40150330	40150744	ERVL-MaLR	MSTA	0.655361	3.69684	8.89515	nucleus	dNS1_vs_mock	16
3.5389e+06	chr6	110978494	110979380	L1	L1MB7	0.00016036	4.89787	8.89387	nucleus	IAV_vs_mock	16
1.95283e+06	chr2	6834056	6834449	ERVL-MaLR	MLT1C2	0.0116229	4.56202	8.89338	nucleus	dNS1_vs_mock	16
3.16034e+06	chr5	37270061	37271528	ERVL	HERVL-int	2.36136e-10	6.14005	8.89275	nucleus	IAV_vs_mock	16
1.88903e+06	chr19	32846038	32852182	L1	L1PA4	0.0282931	9.30003	8.89118	nucleus	IAV_vs_mock	8
2.94874e+06	chr4	74559281	74560381	L1	L1MA10	0.354507	3.95382	8.88985	nucleus	IAV_vs_mock	16
1.89245e+06	chr19	34700382	34706494	L1	L1PA4	0.374946	5.08402	8.88971	nucleus	IAV_vs_mock	8
1.16446e+06	chr14	30743463	30743795	ERVL	LTR16A	0.354507	5.72672	8.8896	nucleus	IAV_vs_mock	16
3.69214e+06	chr7	44814864	44815080	hAT-Charlie	MER20B	0.0425495	4.68241	8.88719	nucleus	IAV_vs_mock	16
2.85134e+06	chr4	7871177	7871736	ERVL	MER68B	2.70192e-09	8.12618	8.88615	cytosol	dNS1_vs_mock	16
3.20102e+06	chr5	69341685	69342525	L1	L1MB7	0.354943	4.27684	8.88224	nucleus	IAV_vs_mock	16
1.20525e+06	chr14	58391107	58391758	L1	L1MC1	0.354982	4.19018	8.88133	nucleus	IAV_vs_mock	16
4.11541e+06	chr9	3652248	3656828	L1	L1MA4A	0.0997711	3.57066	8.88059	nucleus	IAV_vs_mock	8
3.29832e+06	chr5	138544342	138544618	L2	L2a	3.74061e-10	7.26418	8.87898	nucleus	IAV_vs_mock	8
1.40071e+06	chr15	89462975	89469391	ERV1	HERV4_I-int	2.34664e-09	14.5429	8.87741	cytosol	dNS1_vs_mock	16
876731	chr12	56590325	56590534	hAT-Charlie	MER20	8.81281e-11	10.2524	8.87693	nucleus	IAV_vs_mock	16
2.94805e+06	chr4	74061302	74061753	ERVL-MaLR	MLT1H	0.0269818	5.88052	8.87672	nucleus	IAV_vs_mock	16
1.53407e+06	chr16	69516249	69518443	L1	L1PA5	0.355344	4.35962	8.87619	nucleus	IAV_vs_mock	16
131474	chr1	67697647	67697833	MIR	MIRb	0.3554	4.38456	8.87435	nucleus	IAV_vs_mock	16
2.03074e+06	chr2	54994242	54994796	L1	L1MB7	0.355398	8.08249	8.87349	nucleus	IAV_vs_mock	16
3.63535e+06	chr7	6419860	6420157	Alu	AluJr	0.355425	4.34442	8.87328	nucleus	IAV_vs_mock	16
2.22484e+06	chr2	190888884	190888962	L1	L1MB3	0.157674	3.87747	8.87292	nucleus	IAV_vs_mock	16
2.75778e+06	chr3	146028639	146032124	L1	L1PA8	0.00242051	6.33102	8.87084	nucleus	IAV_vs_mock	8
2.77359e+06	chr3	156790729	156790899	L2	L2b	0.355623	3.71092	8.87023	nucleus	IAV_vs_mock	16
523743	chr10	95105273	95111424	L1	L1PA6	0.355677	4.70494	8.86906	nucleus	IAV_vs_mock	16
936184	chr12	95838031	95838306	ERV1	MER50	1.58317e-09	7.77881	8.86831	cytosol	dNS1_vs_mock	16
2.94805e+06	chr4	74066154	74066657	ERV1	MER41B	0.0993969	5.72721	8.8679	nucleus	IAV_vs_mock	16
532391	chr10	99865023	99868004	L1	L1PA8	0.0812501	12.0694	8.8671	nucleus	IAV_vs_mock	8
3.65861e+06	chr7	23302124	23302237	L2	L2b	1.36749e-05	4.70392	8.86527	nucleus	IAV_vs_mock	16
509892	chr10	86853549	86854614	ERVK	MER11C	0.356055	4.32108	8.86332	nucleus	IAV_vs_mock	16
2.77363e+06	chr3	156814716	156815005	Alu	AluJb	0.356055	3.74217	8.86308	nucleus	IAV_vs_mock	16
2.94808e+06	chr4	74083241	74085535	ERV1	PRIMA41-int	0.356088	6.30088	8.86187	nucleus	IAV_vs_mock	16
229589	chr1	154051514	154053417	ERVK	HERVK9-int	0.356088	9.16409	8.86121	nucleus	IAV_vs_mock	16
3.08641e+06	chr4	173218984	173220491	L1	L1PB1	0.356088	4.99501	8.86119	nucleus	IAV_vs_mock	16
2.00349e+06	chr2	38042462	38044861	L1	L1MCa	0.35618	3.63542	8.85933	nucleus	IAV_vs_mock	16
3.29832e+06	chr5	138545157	138545308	MIR	MIRc	1.48059e-07	5.88578	8.85748	nucleus	IAV_vs_mock	16
1.19929e+06	chr14	54685109	54685583	L1	L1MB3	0.65764	3.66257	8.8568	nucleus	dNS1_vs_mock	16
3.37227e+06	chr5	179786588	179786878	Alu	AluSq2	0.262758	4.20284	8.85592	nucleus	IAV_vs_mock	16
3.01189e+06	chr4	119274114	119280127	L1	L1PA2	9.61752e-11	6.51637	8.85386	nucleus	IAV_vs_mock	8
231716	chr1	155146414	155146509	L2	L2a	0.356389	3.86061	8.85265	nucleus	IAV_vs_mock	16
1.27982e+06	chr14	102630036	102630442	ERVL-MaLR	MSTB1	0.0340189	4.54208	8.85116	nucleus	dNS1_vs_mock	16
1.6322e+06	chr17	35876029	35876264	MIR	MIR	1.07946e-09	8.88756	8.85093	nucleus	IAV_vs_mock	16
4.15621e+06	chr9	32528864	32529595	L1	L1ME2	8.36884e-07	4.40526	8.85058	nucleus	dNS1_vs_mock	16
2.94867e+06	chr4	74504988	74505322	L1	L1M2	0.35648	4.04795	8.84994	nucleus	IAV_vs_mock	16
2.76417e+06	chr3	150507485	150508169	L1	L1MB8	0.35648	4.42244	8.84941	nucleus	IAV_vs_mock	16
1.63216e+06	chr17	35859128	35860098	L2	L2a	1.30355e-06	8.15753	8.84433	nucleus	IAV_vs_mock	8
3.28846e+06	chr5	132465579	132465884	Alu	AluSp	1.77642e-10	7.72164	8.84215	nucleus	dNS1_vs_mock	8
3.08057e+06	chr4	168958331	168959557	L1	L1ME1	0.356813	4.84944	8.84187	nucleus	IAV_vs_mock	16
2.38756e+06	chr20	49700335	49700599	Alu	AluJb	1.40915e-05	5.21181	8.83722	cytosol	dNS1_vs_mock	16
3.12298e+06	chr5	10720334	10722105	ERVL	HERVL-int	5.18111e-08	8.96794	8.83707	nucleus	dNS1_vs_mock	16
876712	chr12	56579779	56579919	MIR	MIRc	0.363365	18.7459	8.83701	nucleus	IAV_vs_mock	8
229460	chr1	153998709	153999009	Alu	AluJr	0.357172	4.3578	8.83523	nucleus	IAV_vs_mock	16
1.16447e+06	chr14	30746079	30746785	hAT-Charlie	Charlie13a	0.357206	5.07815	8.83388	nucleus	IAV_vs_mock	16
3.29832e+06	chr5	138544619	138544914	Alu	AluJo	8.34172e-11	7.80689	8.83226	nucleus	IAV_vs_mock	8
3.12298e+06	chr5	10716833	10717681	ERVL	HERVL-int	8.10623e-08	3.9939	8.83107	nucleus	dNS1_vs_mock	16
2.2397e+06	chr2	201146135	201146446	Alu	AluSx	3.32186e-10	5.45682	8.82983	nucleus	IAV_vs_mock	16
509938	chr10	86879653	86880343	ERVL-MaLR	MLT1L-int	0.276733	4.09624	8.82889	nucleus	IAV_vs_mock	16
234045	chr1	156229562	156229870	Alu	AluSp	0.3576	4.1881	8.82679	nucleus	IAV_vs_mock	16
3.76416e+06	chr7	93992706	93992899	MIR	MIRb	0.0488897	4.8175	8.82647	nucleus	IAV_vs_mock	16
232616	chr1	155575234	155575442	L1	L1M4	0.231853	5.33684	8.82579	nucleus	IAV_vs_mock	16
2.24823e+06	chr2	206093530	206093939	ERVL-MaLR	MSTD	6.7761e-10	6.90809	8.82573	nucleus	IAV_vs_mock	16
1.09694e+06	chr13	77291094	77291488	L1	L1ME2	0.644302	2.61226	8.82518	nucleus	dNS1_vs_mock	16
3.32076e+06	chr5	151081600	151081793	MIR	MIRb	5.35847e-10	7.08766	8.82372	nucleus	dNS1_vs_mock	8
2.94867e+06	chr4	74504517	74504771	L1	L1M2	0.35778	3.872	8.82254	nucleus	IAV_vs_mock	16
3.01675e+06	chr4	122753656	122753953	ERVL-MaLR	MLT1A0	0.357834	3.61189	8.82158	nucleus	IAV_vs_mock	16
3.22175e+06	chr5	82132251	82138679	L1	L1PA7	0.29914	4.16447	8.82125	nucleus	IAV_vs_mock	8
2.97002e+06	chr4	88446826	88447137	Alu	AluSp	0.000173617	5.16528	8.82117	nucleus	dNS1_vs_mock	16
3.41635e+06	chr6	26180259	26180564	Alu	AluSx	0.358143	4.29997	8.81773	nucleus	IAV_vs_mock	16
2.16953e+06	chr2	151471244	151473198	L1	L1PB1	3.70158e-06	7.15185	8.81671	nucleus	IAV_vs_mock	8
2.24839e+06	chr2	206163065	206163353	Alu	AluJr	0.622141	2.95797	8.8157	nucleus	dNS1_vs_mock	16
1.67199e+06	chr17	56876664	56877131	ERVL	LTR75	0.221446	5.83049	8.81501	nucleus	IAV_vs_mock	16
2.03972e+06	chr2	61179655	61180083	L1	L1MB7	0.00235302	4.03625	8.81388	nucleus	IAV_vs_mock	8
1.21015e+06	chr14	61708781	61708841	hAT-Charlie	MER5A	1.66241e-09	5.40447	8.81312	nucleus	IAV_vs_mock	16
1.98413e+06	chr2	26298404	26300034	ERV1	HERV15-int	0.358408	4.45048	8.81306	nucleus	IAV_vs_mock	16
760543	chr11	114388118	114388493	L1	L1ME2	2.01277e-10	6.16646	8.81295	nucleus	IAV_vs_mock	8
1.95285e+06	chr2	6851150	6851272	MIR	MIR1_Amn	0.660947	2.63933	8.81267	nucleus	dNS1_vs_mock	16
1.69396e+06	chr17	68263478	68263749	Alu	AluJb	0.256845	4.43873	8.81191	nucleus	IAV_vs_mock	16
3.69213e+06	chr7	44812560	44812858	Alu	AluSx1	0.142878	4.70453	8.81078	nucleus	IAV_vs_mock	16
533486	chr10	100406331	100412500	L1	L1PA4	8.77226e-21	34.2395	8.80954	nucleus	IAV_vs_mock	16
1.90452e+06	chr19	40442258	40442398	MIR	MIRb	0.288077	3.76209	8.80763	cytosol	IAV_vs_mock	16
1.34207e+06	chr15	56066139	56068740	L1	L1PA5	0.208987	7.18504	8.80569	nucleus	IAV_vs_mock	8
1.63216e+06	chr17	35859128	35860098	L2	L2a	1.15499e-06	8.15753	8.80435	nucleus	IAV_vs_mock	16
1.16436e+06	chr14	30659871	30661067	L1	L1MC5a	0.250366	4.77173	8.80332	nucleus	IAV_vs_mock	16
1.49983e+06	chr16	50355124	50356850	L1	L1ME3Cz	0.112161	5.87536	8.80277	nucleus	IAV_vs_mock	8
1.33319e+06	chr15	50513535	50514410	L1	L1ME3A	0.00337971	5.27901	8.80272	nucleus	IAV_vs_mock	16
3.08058e+06	chr4	168964976	168966242	L1	L1PA6	0.358784	4.95569	8.80268	nucleus	IAV_vs_mock	16
482034	chr10	70163247	70163528	TcMar-Tigger	Tigger1	1.25816e-06	5.11387	8.80263	cytosol	dNS1_vs_mock	16
2.77362e+06	chr3	156807529	156807745	MIR	MIRc	0.358784	3.54034	8.80227	nucleus	IAV_vs_mock	16
582396	chr10	132087711	132093874	L1	L1PA5	9.09422e-18	18.4724	8.80175	nucleus	dNS1_vs_mock	16
2.86787e+06	chr4	17860562	17862134	ERVL-MaLR	THE1B-int	0.004706	4.88127	8.79946	nucleus	IAV_vs_mock	16
3.99302e+06	chr8	89819375	89822131	L1	L1PA5	0.224695	7.41716	8.79787	nucleus	IAV_vs_mock	8
3.97109e+06	chr8	73935794	73935873	L2	L2d2	0.359082	3.60735	8.79613	nucleus	IAV_vs_mock	16
3.94175e+06	chr8	53949842	53950138	Alu	AluSx1	0.000886723	4.27737	8.79567	nucleus	IAV_vs_mock	16
1.95283e+06	chr2	6834487	6835639	L1	L1MEf	2.33757e-06	9.58196	8.79513	nucleus	dNS1_vs_mock	8
2.76417e+06	chr3	150500746	150502042	ERVL-MaLR	THE1C-int	0.0944841	12.305	8.79494	nucleus	IAV_vs_mock	8
1.16446e+06	chr14	30742833	30743197	ERVL-MaLR	THE1B	0.359167	4.76727	8.79363	nucleus	IAV_vs_mock	16
1.09695e+06	chr13	77294819	77294962	ERVL-MaLR	MLT1K	0.461637	2.75599	8.79174	nucleus	dNS1_vs_mock	16
1.98702e+06	chr2	27813055	27813898	L1	L1MEd	0.131084	4.51085	8.79039	nucleus	IAV_vs_mock	16
741890	chr11	102430319	102430674	L2	L2b	0.256845	4.51077	8.7894	nucleus	IAV_vs_mock	16
3.94167e+06	chr8	53904449	53904892	TcMar	UCON44	0.359417	4.00979	8.78704	nucleus	IAV_vs_mock	16
232613	chr1	155574075	155574358	Alu	AluSz6	0.0947575	6.15647	8.78685	nucleus	IAV_vs_mock	16
876623	chr12	56544925	56545375	L1	L1PB2	0.381506	3.69373	8.78623	nucleus	IAV_vs_mock	8
1.71845e+06	chr17	82609892	82610239	L1	L1M3	0.00107315	4.80929	8.78589	nucleus	IAV_vs_mock	16
2.30606e+06	chr20	1264991	1265506	L2	L2a	0.0989458	3.06799	8.78511	nucleus	dNS1_vs_mock	16
3.1693e+06	chr5	43260614	43266748	L1	L1PA5	0.00171614	7.36062	8.78292	nucleus	IAV_vs_mock	8
3.2111e+06	chr5	75564272	75566794	L1	L1PA7	4.36935e-10	31.387	8.78152	cytosol	dNS1_vs_mock	16
1.54456e+06	chr16	75216488	75216796	Alu	AluJb	0.381881	6.29171	8.78084	nucleus	IAV_vs_mock	8
2.55168e+06	chr3	9363318	9363437	MIR	MIR3	0.0359657	5.75888	8.77953	nucleus	IAV_vs_mock	8
3.99317e+06	chr8	89899661	89900620	L1	L1MA3	0.046222	5.81962	8.77807	nucleus	IAV_vs_mock	16
1.2798e+06	chr14	102626874	102627375	L2	L2a	0.437384	2.59267	8.77649	nucleus	dNS1_vs_mock	16
1.98003e+06	chr2	24193426	24198640	L1	L1PA4	0.244551	5.60651	8.7745	nucleus	IAV_vs_mock	8
858166	chr12	45868159	45868457	Alu	AluSz6	0.360173	3.71806	8.77447	nucleus	IAV_vs_mock	16
2.95107e+06	chr4	76044458	76049789	ERV1	HERV9NC-int	0.663382	2.27694	8.77388	nucleus	dNS1_vs_mock	16
3.79254e+06	chr7	111096111	111096256	MIR	MIRc	0.212853	3.22839	8.77227	nucleus	dNS1_vs_mock	16
1.95286e+06	chr2	6858460	6858801	ERVL-MaLR	THE1B	0.626813	2.88804	8.77211	nucleus	dNS1_vs_mock	16
2.94803e+06	chr4	74046586	74049698	L1	L1MA4A	0.360197	5.55052	8.77195	nucleus	IAV_vs_mock	16
876715	chr12	56583674	56583931	L1	L1ME4b	0.262541	4.39209	8.77102	nucleus	IAV_vs_mock	16
4.15609e+06	chr9	32444665	32448809	L1	L1PA7	2.03843e-09	60.4095	8.77066	cytosol	dNS1_vs_mock	16
1.3332e+06	chr15	50522365	50522660	L1	L1MA7	0.263483	4.35709	8.77033	nucleus	IAV_vs_mock	16
4.22913e+06	chr9	98049875	98050272	ERV1	MER57B1	3.94715e-05	6.67601	8.77015	nucleus	IAV_vs_mock	8
223426	chr1	150525015	150525306	Alu	AluSg	0.360347	4.44508	8.76923	nucleus	IAV_vs_mock	16
3.69213e+06	chr7	44812870	44813002	L2	L2	0.0402039	4.74056	8.76906	nucleus	IAV_vs_mock	16
2.0103e+06	chr2	42268445	42268737	Alu	AluJr	5.80548e-06	4.05415	8.76638	nucleus	dNS1_vs_mock	16
1.21053e+06	chr14	61942869	61945573	L1	L1PA7	0.360662	3.56524	8.76497	nucleus	IAV_vs_mock	16
3.28846e+06	chr5	132465579	132465884	Alu	AluSp	2.13445e-10	7.72164	8.76447	nucleus	dNS1_vs_mock	16
3.94172e+06	chr8	53931275	53931550	Alu	AluSq4	0.360703	3.75276	8.76383	nucleus	IAV_vs_mock	16
3.20098e+06	chr5	69324196	69324730	L1	L1ME1	0.360741	4.0687	8.76268	nucleus	IAV_vs_mock	16
73704.1	chr1	37491224	37491425	Alu	AluSx	0.276414	4.05237	8.76265	nucleus	IAV_vs_mock	16
1.98702e+06	chr2	27810739	27811342	L2	L2b	0.229942	5.74722	8.7615	nucleus	IAV_vs_mock	16
1.60504e+06	chr17	17193776	17193892	hAT-Charlie	Charlie2b	0.0162513	3.66306	8.76137	nucleus	IAV_vs_mock	16
1.98698e+06	chr2	27790018	27790139	Alu	AluSz	0.360808	4.05126	8.76067	nucleus	IAV_vs_mock	16
2.76417e+06	chr3	150499834	150500200	ERVL-MaLR	THE1C	0.360821	4.62325	8.75996	nucleus	IAV_vs_mock	16
223411	chr1	150519876	150520171	Alu	AluSp	0.258215	4.68497	8.75986	nucleus	IAV_vs_mock	16
3.18474e+06	chr5	58288062	58294158	L1	L1PA3	0.360842	3.75063	8.75926	nucleus	IAV_vs_mock	16
229456	chr1	153997690	153998007	Alu	AluSx3	0.360842	4.30197	8.75896	nucleus	IAV_vs_mock	16
1293.1	chr1	1016678	1016971	Alu	AluSg	3.74964e-05	5.12959	8.75878	nucleus	dNS1_vs_mock	16
954441	chr12	106206809	106210536	L1	L1PA7	0.383255	4.33192	8.75804	nucleus	IAV_vs_mock	8
3.59735e+06	chr6	151335775	151336462	L1	L1PB4	0.360874	4.23325	8.75767	nucleus	IAV_vs_mock	16
1.32457e+06	chr15	44779508	44780066	L1	L1ME3G	0.0298705	3.8196	8.75468	nucleus	IAV_vs_mock	16
3.69213e+06	chr7	44816139	44816312	L1	L1ME4b	0.361014	4.27932	8.75437	nucleus	IAV_vs_mock	16
1.3332e+06	chr15	50520036	50520306	Alu	AluJr	0.287096	3.80305	8.75413	nucleus	IAV_vs_mock	16
3.76414e+06	chr7	93979512	93980023	L1	L1M3d	0.127273	4.67704	8.75393	nucleus	IAV_vs_mock	16
4.22545e+06	chr9	95997088	95997553	TcMar-Tigger	Tigger1	0.117194	2.89405	8.75373	nucleus	dNS1_vs_mock	16
1460.4	chr1	1187920	1188405	L1	L1MB8	0.361125	3.66096	8.75179	nucleus	IAV_vs_mock	16
1.95705e+06	chr2	9570405	9570529	ERVL-MaLR	MLT1N2	1.57603e-07	4.78338	8.75021	nucleus	IAV_vs_mock	16
523724	chr10	95079216	95085109	L1	L1PA3	0.361216	4.43048	8.74977	nucleus	IAV_vs_mock	16
608886	chr11	16767889	16768410	ERVL-MaLR	MLT1F2	0.245227	4.92955	8.747	nucleus	IAV_vs_mock	16
1.91127e+06	chr19	43838929	43840216	L1	L1M4	0.361308	7.09512	8.7446	nucleus	IAV_vs_mock	16
3.69213e+06	chr7	44810717	44811017	Alu	AluSq2	0.361502	4.24603	8.74384	nucleus	IAV_vs_mock	16
2.89988e+06	chr4	38746959	38748462	ERVL-MaLR	MSTA-int	0.361504	3.30982	8.74154	nucleus	IAV_vs_mock	16
312045	chr1	206976326	206977103	ERVL	ERV3-16A3_I-int	0.361504	3.4665	8.74139	nucleus	IAV_vs_mock	16
2.99342e+06	chr4	105852125	105856152	L1	L1PA7	0.339445	3.23733	8.74117	nucleus	IAV_vs_mock	8
1.61836e+06	chr17	28803307	28803595	Alu	AluJr	0.240652	5.17362	8.74036	nucleus	IAV_vs_mock	16
3.6347e+06	chr7	6126584	6127866	L1	L1MD1	0.36164	3.99401	8.73805	nucleus	IAV_vs_mock	16
1.90207e+06	chr19	39239130	39239340	MIR	MIR	0.632692	2.90113	8.7379	nucleus	dNS1_vs_mock	16
4.0487e+06	chr8	124987603	124991707	ERVL	ERVL-B4-int	0.0219366	4.45511	8.73748	nucleus	IAV_vs_mock	8
3.16937e+06	chr5	43315700	43319940	ERV1	HERVIP10F-int	0.384476	8.9387	8.73434	nucleus	IAV_vs_mock	8
1.63216e+06	chr17	35861580	35861848	L2	L2a	1.65289e-06	9.96103	8.7334	nucleus	IAV_vs_mock	8
514021	chr10	89413783	89413840	hAT-Tip100	MER96B	5.64921e-10	5.97568	8.73091	nucleus	dNS1_vs_mock	8
1.91911e+06	chr19	47232071	47232374	Alu	AluSp	1.61543e-09	7.79493	8.73022	cytosol	dNS1_vs_mock	16
1.33319e+06	chr15	50519728	50520035	L1	L1MA4A	0.362136	4.0011	8.73019	nucleus	IAV_vs_mock	16
4.16598e+06	chr9	37815808	37816092	Alu	AluJr	0.362136	4.39969	8.7299	nucleus	IAV_vs_mock	16
3.62273e+06	chr6	169732318	169738737	L1	L1PA8A	6.83354e-10	8.03221	8.72976	nucleus	IAV_vs_mock	8
2.77362e+06	chr3	156805738	156805999	L1	L1ME4b	0.362136	3.5964	8.72975	nucleus	IAV_vs_mock	16
2.77357e+06	chr3	156785634	156785703	L2	L2d2	0.362136	3.3618	8.72946	nucleus	IAV_vs_mock	16
158938	chr1	86802319	86806940	ERV1	HERV9NC-int	0.362168	5.25264	8.72843	nucleus	IAV_vs_mock	16
1.95284e+06	chr2	6838238	6838328	ERVL-MaLR	MLT1J	0.66613	2.62278	8.72838	nucleus	dNS1_vs_mock	16
3.41923e+06	chr6	27811233	27811465	L2	L2a	0.00672466	5.34208	8.72637	nucleus	IAV_vs_mock	16
3.83442e+06	chr7	139044364	139044610	hAT-Charlie	MER20B	1.58279e-08	15.5292	8.72542	cytosol	dNS1_vs_mock	16
876624	chr12	56545389	56545923	L1	L1MB8	0.38501	4.18013	8.72523	nucleus	IAV_vs_mock	8
2.04697e+06	chr2	65282539	65283039	ERVL-MaLR	MLT1N2	5.38402e-09	8.30457	8.72262	nucleus	IAV_vs_mock	8
3.02435e+06	chr4	128231973	128233367	L1	L1MB4	0.126679	4.77127	8.72251	nucleus	IAV_vs_mock	16
2.22481e+06	chr2	190868309	190869521	ERVL-MaLR	MSTD-int	0.189688	3.48403	8.72249	nucleus	IAV_vs_mock	16
3.29823e+06	chr5	138498663	138499236	ERVL	MER21C	0.206121	9.81169	8.72225	nucleus	IAV_vs_mock	8
876637	chr12	56550248	56550558	Alu	AluJb	0.385245	3.98582	8.72018	nucleus	IAV_vs_mock	8
582400	chr10	132096662	132096983	L1	L1MDa	5.18329e-08	5.25419	8.71981	nucleus	dNS1_vs_mock	16
1.3332e+06	chr15	50517715	50517999	Alu	AluJb	0.362619	4.1062	8.71904	nucleus	IAV_vs_mock	16
229589	chr1	154047853	154048469	ERVK	HERVK9-int	0.385442	4.32841	8.71587	nucleus	IAV_vs_mock	8
2.77363e+06	chr3	156813763	156813842	L2	L2a	0.316061	3.47909	8.71214	nucleus	IAV_vs_mock	16
2.03929e+06	chr2	60974377	60974988	ERV1	MER52D	0.0792591	3.63725	8.71129	nucleus	IAV_vs_mock	16
4.50418e+06	chrX	41264943	41265286	ERVL	MER21B	0.018139	3.17888	8.70857	nucleus	dNS1_vs_mock	16
2.94873e+06	chr4	74552578	74553139	ERVL-MaLR	MLT1L	0.363166	4.19669	8.70825	nucleus	IAV_vs_mock	16
2.04697e+06	chr2	65284977	65285288	Alu	AluSx	0.00924688	6.40466	8.70355	nucleus	IAV_vs_mock	8
4.11388e+06	chr9	2671921	2672499	L1	L1PA15	0.0581769	4.4876	8.70347	nucleus	IAV_vs_mock	16
1.42553e+06	chr16	3223047	3223146	tRNA-RTE	MamSINE1	1.39625e-07	3.09099	8.70321	nucleus	dNS1_vs_mock	16
3.83457e+06	chr7	139111379	139111660	L2	L2d2	0.187278	4.4082	8.70289	nucleus	dNS1_vs_mock	16
487625	chr10	72961162	72964551	L1	L1MA2	0.020124	8.53943	8.69939	nucleus	IAV_vs_mock	16
2.76411e+06	chr3	150476446	150478361	L1	L1ME3G	3.78722e-07	9.6597	8.69787	nucleus	IAV_vs_mock	8
1.9113e+06	chr19	43857537	43857967	hAT-Charlie	MER1A	0.363834	3.60997	8.6974	nucleus	IAV_vs_mock	16
1.91866e+06	chr19	47058542	47059055	ERVL	MER77	0.363834	3.90732	8.6974	nucleus	IAV_vs_mock	16
686872	chr11	68870796	68873979	ERV1	HERV3-int	6.11292e-09	5.77759	8.69687	nucleus	dNS1_vs_mock	8
2.97002e+06	chr4	88443178	88443735	ERV1	HERV4_I-int	2.49404e-10	11.3488	8.69618	nucleus	dNS1_vs_mock	8
1.98698e+06	chr2	27787618	27788424	L1	L1M4	1.26563e-09	14.2646	8.69601	nucleus	IAV_vs_mock	8
2.77378e+06	chr3	156950219	156951913	L1	L1PREC2	0.364011	4.4723	8.6944	nucleus	IAV_vs_mock	16
2.77387e+06	chr3	157014931	157017067	L1	L1MEc	0.364134	4.76839	8.69139	nucleus	IAV_vs_mock	16
876640	chr12	56551520	56551669	L2	L2	0.386917	4.17947	8.69131	nucleus	IAV_vs_mock	8
1.09695e+06	chr13	77296138	77296422	Alu	AluJr	0.668976	2.37788	8.69052	nucleus	dNS1_vs_mock	16
1.54456e+06	chr16	75216488	75216796	Alu	AluJb	0.364148	6.29171	8.69004	nucleus	IAV_vs_mock	16
2.03075e+06	chr2	54997690	54998018	TcMar-Tigger	MER44A	0.364159	3.51653	8.68944	nucleus	IAV_vs_mock	16
2.94805e+06	chr4	74063126	74064949	ERV1	MER4-int	0.0113776	7.85183	8.6892	nucleus	IAV_vs_mock	8
3.63536e+06	chr7	6426286	6426569	Alu	AluSx	0.0157806	4.48962	8.68683	nucleus	IAV_vs_mock	16
223425	chr1	150524749	150525014	Alu	AluJr	0.364382	4.66986	8.68614	nucleus	IAV_vs_mock	16
1.66223e+06	chr17	50877768	50878002	ERVL	LTR16E2	0.364426	4.99302	8.68478	nucleus	IAV_vs_mock	16
3.08645e+06	chr4	173250404	173251177	L2	L2a	0.053051	4.44383	8.68453	nucleus	IAV_vs_mock	16
2.77359e+06	chr3	156791191	156791335	ERV1	LTR39	0.364445	3.20926	8.68402	nucleus	IAV_vs_mock	16
356889	chr1	235479274	235479791	ERVL	LTR86C	0.00233617	4.46399	8.68173	nucleus	IAV_vs_mock	16
1.76452e+06	chr18	35318364	35320843	ERV1	HERV35I-int	0.387522	4.72869	8.68023	nucleus	IAV_vs_mock	8
509745	chr10	86783848	86785300	L1	L1MB2	0.364663	3.44564	8.67965	nucleus	IAV_vs_mock	16
1.91129e+06	chr19	43851989	43852235	L1	L1M5	0.364663	3.2189	8.6795	nucleus	IAV_vs_mock	16
3.63542e+06	chr7	6449065	6449159	MIR	MIR3	0.0577031	4.1526	8.6793	nucleus	IAV_vs_mock	16
1.98416e+06	chr2	26324341	26325021	L1	L1PA13	0.364663	4.12921	8.6792	nucleus	IAV_vs_mock	16
3.91103e+06	chr8	30586425	30587143	L1	L1MA7	0.36473	4.33127	8.67678	nucleus	IAV_vs_mock	16
487631	chr10	72968662	72968957	L1	L1M1	0.36475	3.73712	8.67586	nucleus	IAV_vs_mock	16
3.21556e+06	chr5	78435234	78441339	L1	L1PA6	0.0990796	9.08398	8.67562	nucleus	IAV_vs_mock	8
1.3332e+06	chr15	50523472	50524727	L1	L1MA7	0.180943	9.89142	8.67129	nucleus	IAV_vs_mock	8
866904	chr12	50866216	50869801	L1	L1PB1	0.365252	4.66026	8.66918	nucleus	IAV_vs_mock	16
1.90804e+06	chr19	42102959	42103407	L2	L2a	0.365252	4.98854	8.66796	nucleus	IAV_vs_mock	16
478165	chr10	68362043	68362355	Alu	AluJr	0.0126618	3.99904	8.66718	nucleus	IAV_vs_mock	16
2.77361e+06	chr3	156805205	156805315	hAT-Blackjack	MER94	0.0735229	3.50606	8.667	nucleus	IAV_vs_mock	16
2.94874e+06	chr4	74568782	74570107	L1	L1MA10	0.365284	3.38807	8.66688	nucleus	IAV_vs_mock	16
2.94872e+06	chr4	74545417	74545855	ERVL-MaLR	MLT1K	0.365284	3.60742	8.66688	nucleus	IAV_vs_mock	16
4.22913e+06	chr9	98049875	98050272	ERV1	MER57B1	3.99959e-05	6.67601	8.66686	nucleus	IAV_vs_mock	16
1.60505e+06	chr17	17198768	17199064	Alu	AluSg	0.293215	3.78187	8.66646	nucleus	IAV_vs_mock	16
463085	chr10	58509039	58510728	L2	L2a	0.365575	3.97745	8.66216	nucleus	IAV_vs_mock	16
767967	chr11	118738145	118738567	ERVL-MaLR	THE1C-int	0.365575	4.51593	8.66121	nucleus	IAV_vs_mock	16
2.77361e+06	chr3	156800311	156800674	ERVL-MaLR	THE1B	3.96043e-06	6.60675	8.66105	nucleus	IAV_vs_mock	16
4.25284e+06	chr9	111986219	111986329	L2	L2	0.365575	3.48606	8.66093	nucleus	IAV_vs_mock	16
4.15883e+06	chr9	33978964	33979249	Alu	AluJr4	0.365575	3.84654	8.66077	nucleus	IAV_vs_mock	16
2.94874e+06	chr4	74563245	74565081	L1	L1PA8A	0.365575	3.28301	8.66062	nucleus	IAV_vs_mock	16
876714	chr12	56580231	56580531	Alu	AluSz	0.365575	3.9748	8.66062	nucleus	IAV_vs_mock	16
3.02438e+06	chr4	128247175	128249622	ERV1	MER4-int	0.365575	4.65967	8.66031	nucleus	IAV_vs_mock	16
55270.3	chr1	28587927	28589810	ERV1	Harlequin-int	0.289634	4.2474	8.65943	nucleus	IAV_vs_mock	8
2.76521e+06	chr3	151104639	151105072	ERVL-MaLR	MLT1C2	0.387693	3.13657	8.65845	nucleus	dNS1_vs_mock	16
3.76411e+06	chr7	93959444	93959993	ERVL-MaLR	MLT1F2	0.151899	4.40102	8.65713	nucleus	IAV_vs_mock	16
2.03079e+06	chr2	55032087	55032378	Alu	AluSz	0.365693	3.13539	8.65693	nucleus	IAV_vs_mock	16
3.82793e+06	chr7	135066748	135072925	L1	L1PA4	1.38115e-10	10.1915	8.65592	nucleus	IAV_vs_mock	16
1.95286e+06	chr2	6855974	6856231	L1	L1ME3A	0.672091	2.27562	8.65426	nucleus	dNS1_vs_mock	16
3.29833e+06	chr5	138549675	138549995	L1	L1MC5	2.06705e-10	6.34421	8.65411	nucleus	IAV_vs_mock	16
858100	chr12	45833463	45834213	L1	L1ME3A	0.0445356	5.30127	8.65393	nucleus	IAV_vs_mock	16
987439	chr12	121020124	121020434	Alu	AluJo	2.01375e-06	10.1562	8.65083	cytosol	dNS1_vs_mock	8
805600	chr12	7251132	7257263	L1	L1PA2	0.36601	4.32561	8.65031	nucleus	IAV_vs_mock	16
487625	chr10	72964838	72965203	L1	L1MA2	0.36601	3.68373	8.65016	nucleus	IAV_vs_mock	16
2.77364e+06	chr3	156821652	156823242	ERV1	LTR12C	2.92239e-21	24.9958	8.65008	nucleus	IAV_vs_mock	16
4.16598e+06	chr9	37817621	37817743	Alu	AluJr	0.000481241	4.08687	8.64969	nucleus	IAV_vs_mock	16
4.11537e+06	chr9	3624820	3627344	L1	L1PA7	0.0409903	3.08397	8.64721	nucleus	IAV_vs_mock	8
1.90208e+06	chr19	39242746	39242872	Alu	FRAM	0.267233	2.535	8.6464	nucleus	dNS1_vs_mock	16
1.6322e+06	chr17	35876029	35876264	MIR	MIR	3.94955e-09	8.88756	8.64612	nucleus	IAV_vs_mock	8
2.94808e+06	chr4	74083241	74085535	ERV1	PRIMA41-int	0.389578	6.30088	8.64563	nucleus	IAV_vs_mock	8
2.03981e+06	chr2	61238214	61238535	L2	L2b	0.232749	2.91775	8.64463	nucleus	IAV_vs_mock	8
162103	chr1	88898894	88904109	ERVL	HERVL-int	0.366323	6.82192	8.64367	nucleus	IAV_vs_mock	16
1.95286e+06	chr2	6860368	6860709	ERVL-MaLR	THE1B	0.461372	2.56197	8.64303	nucleus	dNS1_vs_mock	16
2.89999e+06	chr4	38811386	38811805	ERV1	MER66B	0.366403	3.47935	8.64211	nucleus	IAV_vs_mock	16
1.35486e+06	chr15	63781239	63783644	TcMar-Tigger	Tigger1	0.175992	3.52806	8.64157	nucleus	IAV_vs_mock	16
4.16598e+06	chr9	37817329	37817609	Alu	AluSx1	0.00789862	4.24058	8.6408	nucleus	IAV_vs_mock	16
634108	chr11	32730795	32734419	L1	L1PA5	0.389835	5.2428	8.64078	nucleus	IAV_vs_mock	8
2.18448e+06	chr2	162309597	162310095	ERVL-MaLR	MLT-int	0.000319047	5.05224	8.63971	nucleus	dNS1_vs_mock	16
1.69395e+06	chr17	68259521	68259823	hAT-Charlie	MER33	0.366533	4.23309	8.63915	nucleus	IAV_vs_mock	16
2.04697e+06	chr2	65284977	65285288	Alu	AluSx	0.00860008	6.40466	8.63613	nucleus	IAV_vs_mock	16
2.73087e+06	chr3	128878210	128878882	ERV1	LTR8	3.42074e-06	10.1567	8.63502	nucleus	IAV_vs_mock	16
3.69213e+06	chr7	44811639	44811812	Alu	AluJb	0.301429	3.77241	8.6342	nucleus	IAV_vs_mock	16
2.94864e+06	chr4	74481135	74481330	hAT-Blackjack	MER63A	0.366858	3.21696	8.6337	nucleus	IAV_vs_mock	16
260669	chr1	173511330	173516189	L1	L1PA8	0.301981	10.7262	8.63361	nucleus	IAV_vs_mock	16
2.90642e+06	chr4	41905565	41908445	L1	L1PA3	0.366913	5.60985	8.63276	nucleus	IAV_vs_mock	16
3.29822e+06	chr5	138498215	138498486	L1	L1ME1	0.15256	4.01014	8.63258	nucleus	IAV_vs_mock	16
1.27854e+06	chr14	102046799	102047087	Alu	AluJr	0.266131	4.45381	8.63205	nucleus	IAV_vs_mock	16
431138	chr10	33167506	33168649	L1	HAL1b	0.291167	4.03265	8.63156	nucleus	IAV_vs_mock	16
3.76511e+06	chr7	94647159	94647861	L2	L2b	0.0195864	3.12757	8.63087	nucleus	IAV_vs_mock	8
3.30635e+06	chr5	142963200	142963536	L1	L1PREC2	1.04695e-06	5.48155	8.62941	nucleus	dNS1_vs_mock	16
1.26261e+06	chr14	92852828	92858975	L1	L1PA4	0.0658731	4.8477	8.62733	nucleus	IAV_vs_mock	8
2.94867e+06	chr4	74502629	74502994	ERVL-MaLR	MLT1A0	0.367232	3.33618	8.62556	nucleus	IAV_vs_mock	16
634112	chr11	32737635	32741684	L1	L1MA3	2.13321e-10	8.30868	8.62544	nucleus	IAV_vs_mock	16
3.69218e+06	chr7	44830717	44831015	Alu	AluSz	1.33759e-08	5.06428	8.62543	nucleus	IAV_vs_mock	8
3.28916e+06	chr5	132905523	132906755	L1	L1MB7	0.0310002	5.06147	8.62435	nucleus	IAV_vs_mock	8
2.71675e+06	chr3	120154397	120155918	ERVL-MaLR	THE1C-int	0.391038	3.45474	8.62422	nucleus	IAV_vs_mock	8
3.20093e+06	chr5	69305216	69305487	Alu	AluSz	0.312888	3.40327	8.62417	nucleus	IAV_vs_mock	16
2.03079e+06	chr2	55037707	55038494	L1	L1ME4b	0.0046004	6.51225	8.6238	nucleus	IAV_vs_mock	16
234046	chr1	156230350	156230551	L2	L2b	0.147532	4.18333	8.62372	nucleus	IAV_vs_mock	16
2.97002e+06	chr4	88440960	88441042	MIR	MIR3	0.0157679	3.26652	8.62286	nucleus	dNS1_vs_mock	16
4.11536e+06	chr9	3614035	3617317	L1	L1PA11	0.391139	3.0791	8.6223	nucleus	IAV_vs_mock	8
4.12857e+06	chr9	12804347	12804642	Alu	AluSx	3.35858e-09	7.40692	8.62211	nucleus	IAV_vs_mock	16
3.16334e+06	chr5	39087683	39091507	L1	L1MA4A	0.184535	8.53319	8.6219	nucleus	IAV_vs_mock	16
2.2397e+06	chr2	201143200	201143490	Alu	AluSp	1.48065e-07	8.4025	8.62141	nucleus	IAV_vs_mock	16
2.47061e+06	chr22	15937968	15939292	L1	L1P1	0.391143	3.17732	8.62141	nucleus	IAV_vs_mock	8
3.16034e+06	chr5	37264950	37266583	ERVL	HERVL-int	0.00116692	7.1545	8.62105	nucleus	IAV_vs_mock	8
996209	chr12	124899281	124899551	Alu	AluSx1	0.00203134	4.53742	8.62006	nucleus	IAV_vs_mock	16
931441	chr12	93391283	93391587	Alu	AluSx1	0.00498283	4.32794	8.61988	nucleus	IAV_vs_mock	16
229453	chr1	153996850	153996965	Alu	AluJr	0.367545	3.21657	8.61909	nucleus	IAV_vs_mock	16
1.68672e+06	chr17	64511971	64512391	L1	L1ME4b	9.34622e-05	4.34147	8.61486	nucleus	IAV_vs_mock	16
2.22481e+06	chr2	190869522	190870244	ERV1	MER4D	0.367701	3.1293	8.61484	nucleus	IAV_vs_mock	16
232620	chr1	155576327	155576624	Alu	AluSc	0.367701	4.58926	8.6142	nucleus	IAV_vs_mock	16
1.672e+06	chr17	56881461	56881786	Alu	AluSq	0.367701	4.10704	8.61389	nucleus	IAV_vs_mock	16
2.76414e+06	chr3	150490241	150490950	ERV1	MER72	0.367701	4.7633	8.61373	nucleus	IAV_vs_mock	16
712888	chr11	82950370	82956849	L1	L1PA6	0.0611056	4.33344	8.61326	nucleus	IAV_vs_mock	16
987439	chr12	121020124	121020434	Alu	AluJo	6.0959e-07	10.1562	8.61292	cytosol	dNS1_vs_mock	16
1.90208e+06	chr19	39242674	39242743	hAT-Tip100	Arthur1C	0.675288	2.21369	8.61165	nucleus	dNS1_vs_mock	16
1.90207e+06	chr19	39240124	39240227	hAT-Charlie	Charlie4a	0.279678	2.46572	8.61039	nucleus	dNS1_vs_mock	16
2.30892e+06	chr20	2757981	2758393	ERV1	LTR37B	0.468612	2.4363	8.61037	nucleus	dNS1_vs_mock	16
1.09694e+06	chr13	77288429	77288556	MIR	MIRc	0.675288	2.21623	8.61024	nucleus	dNS1_vs_mock	16
226482	chr1	152031953	152032300	L2	L2b	8.22613e-06	6.63128	8.60961	cytosol	IAV_vs_mock	16
2.89993e+06	chr4	38777511	38778429	L1	L1PA7	0.36804	3.27153	8.60803	nucleus	IAV_vs_mock	16
1.99485e+06	chr2	32353519	32353819	ERV1	MER31A	0.285993	4.33001	8.60794	nucleus	IAV_vs_mock	16
2.22485e+06	chr2	190897034	190897289	Alu	AluSx1	0.0159569	13.62	8.60714	nucleus	IAV_vs_mock	16
84388.2	chr1	42894460	42900794	L1	L1PB1	0.133132	5.19889	8.60636	nucleus	IAV_vs_mock	8
454858	chr10	52405278	52407359	L1	L1PREC2	0.368084	3.29454	8.60579	nucleus	IAV_vs_mock	16
1.98413e+06	chr2	26300024	26301463	ERV1	HERV15-int	0.368084	4.1988	8.60499	nucleus	IAV_vs_mock	16
876713	chr12	56579920	56580230	Alu	AluSx3	3.73943e-10	16.313	8.6049	nucleus	IAV_vs_mock	8
2.76413e+06	chr3	150490951	150491481	L1	L1MB1	0.368084	3.87048	8.60483	nucleus	IAV_vs_mock	16
3.5616e+06	chr6	127406622	127410219	L1	L1PA6	0.368084	6.94066	8.60452	nucleus	IAV_vs_mock	16
1.60505e+06	chr17	17199095	17199402	Alu	AluSq2	0.368132	3.06538	8.60387	nucleus	IAV_vs_mock	16
2.77393e+06	chr3	157057673	157058171	L1	L1MEd	0.368132	3.47973	8.60355	nucleus	IAV_vs_mock	16
760543	chr11	114388118	114388493	L1	L1ME2	4.78215e-10	6.16646	8.60075	nucleus	IAV_vs_mock	16
1.63219e+06	chr17	35871743	35871909	Alu	AluSx	2.19963e-07	18.9706	8.59893	cytosol	dNS1_vs_mock	8
2.22449e+06	chr2	190699109	190699537	L2	L2	0.26343	4.67245	8.59776	nucleus	IAV_vs_mock	16
2.76417e+06	chr3	150515637	150516341	L1	L1MB8	0.368531	4.46462	8.59621	nucleus	IAV_vs_mock	16
2.23905e+06	chr2	200843182	200844240	TcMar-Mariner	HSMAR1	0.273083	4.32858	8.59563	nucleus	IAV_vs_mock	16
2.77378e+06	chr3	156948557	156949552	L1	L1PREC2	0.368701	3.97378	8.59299	nucleus	IAV_vs_mock	16
514022	chr10	89413463	89413782	Alu	AluJb	7.75512e-06	6.95753	8.59069	nucleus	dNS1_vs_mock	16
2.18105e+06	chr2	159821741	159828118	L1	L1PA7	0.392758	3.38899	8.59035	nucleus	IAV_vs_mock	8
1.90208e+06	chr19	39241287	39241586	Alu	AluJb	0.676907	2.3712	8.5895	nucleus	dNS1_vs_mock	16
2.22485e+06	chr2	190894444	190894663	MIR	MIR	0.0301552	7.09078	8.58892	nucleus	IAV_vs_mock	16
990993	chr12	122464667	122464978	Alu	AluSx3	1.09821e-09	5.71591	8.58782	nucleus	IAV_vs_mock	8
2.64118e+06	chr3	63976703	63977306	TcMar-Tigger	Tigger9b	0.149264	4.58193	8.58761	nucleus	IAV_vs_mock	16
3.71864e+06	chr7	66975311	66975621	ERV1	LTR45B	0.368938	3.82294	8.58607	nucleus	IAV_vs_mock	16
876703	chr12	56576458	56576555	TcMar-Tigger	Tigger7	0.368938	4.38527	8.58607	nucleus	IAV_vs_mock	16
3.42071e+06	chr6	28720619	28720896	Alu	AluSc8	7.05599e-06	4.94047	8.58604	cytosol	IAV_vs_mock	16
3.92348e+06	chr8	38391697	38391991	Alu	AluSx	0.0144735	4.01871	8.58554	nucleus	IAV_vs_mock	16
3.78807e+06	chr7	107732828	107736660	ERVL	HERVL-int	0.368966	6.49608	8.58478	nucleus	IAV_vs_mock	16
513909	chr10	89345571	89346162	L1	L1MEd	6.34081e-08	6.95566	8.58438	nucleus	dNS1_vs_mock	8
4.07663e+06	chr8	140491858	140492156	Alu	AluSz	0.010484	3.92542	8.5839	nucleus	IAV_vs_mock	16
229464	chr1	154000300	154000797	TcMar-Tigger	Tigger7	1.74768e-09	9.87689	8.58364	nucleus	IAV_vs_mock	8
2.30892e+06	chr20	2761199	2761260	L2	L2d2	0.677002	2.38266	8.58108	nucleus	dNS1_vs_mock	16
3.16334e+06	chr5	39087683	39091507	L1	L1MA4A	0.202464	8.53319	8.58043	nucleus	IAV_vs_mock	8
3.99311e+06	chr8	89861843	89862516	ERV1	MER92-int	0.0366788	6.5474	8.58031	nucleus	IAV_vs_mock	8
3.16938e+06	chr5	43340770	43344359	L1	L1PA2	0.369279	3.83506	8.57864	nucleus	IAV_vs_mock	16
3.01674e+06	chr4	122747012	122747396	ERV1	MER57E1	0.200101	6.96251	8.57755	nucleus	IAV_vs_mock	16
876635	chr12	56548999	56549294	Alu	AluSz	0.329071	3.4826	8.57739	nucleus	IAV_vs_mock	8
2.94865e+06	chr4	74490121	74490360	MIR	MIRb	0.369309	3.19196	8.57733	nucleus	IAV_vs_mock	16
3.29823e+06	chr5	138497936	138498214	Alu	AluJr4	0.254474	5.14209	8.57686	nucleus	IAV_vs_mock	16
2.76417e+06	chr3	150517992	150518436	L1	L1MB8	0.369323	3.99545	8.57684	nucleus	IAV_vs_mock	16
634133	chr11	32762629	32768484	L1	L1PA5	0.280519	4.70358	8.57629	nucleus	IAV_vs_mock	8
1.95287e+06	chr2	6866503	6866992	TcMar-Tigger	Tigger8	2.75707e-06	6.44855	8.5759	nucleus	dNS1_vs_mock	8
1.71845e+06	chr17	82611041	82611196	Alu	AluJb	0.0255422	3.80034	8.57524	nucleus	IAV_vs_mock	16
597027	chr11	9459237	9459542	Alu	AluSg	0.034062	4.4449	8.57522	nucleus	IAV_vs_mock	16
3.63534e+06	chr7	6417115	6417436	Alu	AluJr	2.48386e-10	7.78396	8.57516	nucleus	IAV_vs_mock	16
1.63218e+06	chr17	35868194	35868437	L2	L2c	0.00453322	5.72923	8.57258	nucleus	IAV_vs_mock	16
3.63533e+06	chr7	6414887	6415191	Alu	AluJo	0.0571741	6.35402	8.57182	nucleus	IAV_vs_mock	16
2.85142e+06	chr4	7917031	7917205	MIR	MIR	0.386293	3.33368	8.57141	nucleus	dNS1_vs_mock	16
1.01005e+06	chr13	18200011	18200750	L1	L1P4	0.166756	3.80448	8.56978	nucleus	IAV_vs_mock	16
1.91868e+06	chr19	47062438	47062746	Alu	AluSx1	0.369878	3.29258	8.56952	nucleus	IAV_vs_mock	16
2.94865e+06	chr4	74490435	74490814	L2	L2b	0.369878	3.16931	8.56854	nucleus	IAV_vs_mock	16
876698	chr12	56578429	56578682	hAT-Charlie	Charlie2b	0.181941	10.9323	8.56832	nucleus	IAV_vs_mock	8
2.03939e+06	chr2	61023823	61024092	Alu	AluJb	0.369878	3.07932	8.56805	nucleus	IAV_vs_mock	16
3.53875e+06	chr6	110917871	110922603	ERVK	HERVK9-int	8.00591e-09	7.13528	8.56801	nucleus	dNS1_vs_mock	16
232626	chr1	155579358	155579509	CR1	L3	0.369893	4.02521	8.5669	nucleus	IAV_vs_mock	16
1.61835e+06	chr17	28797305	28797600	CR1	L3	0.291455	3.97723	8.56659	nucleus	IAV_vs_mock	16
3.32077e+06	chr5	151083859	151084085	MIR	MIR	2.73046e-08	5.31014	8.56555	nucleus	dNS1_vs_mock	8
2.0103e+06	chr2	42270897	42271192	Alu	AluJb	0.0380888	4.21434	8.56504	nucleus	dNS1_vs_mock	16
905216	chr12	75517431	75523582	L1	L1PA4	0.245945	11.1977	8.56315	nucleus	IAV_vs_mock	8
1.67209e+06	chr17	56929278	56931849	ERV1	MER4-int	0.0177509	6.37775	8.5614	nucleus	IAV_vs_mock	8
3.69214e+06	chr7	44814536	44814735	hAT-Charlie	MER20B	0.282056	4.15543	8.55847	nucleus	IAV_vs_mock	16
3.02564e+06	chr4	129029684	129033520	L1	L1PA8	0.394418	5.26081	8.55845	nucleus	IAV_vs_mock	8
1.36215e+06	chr15	67228446	67229147	L1	L1PA15	0.0115368	4.98555	8.5584	nucleus	IAV_vs_mock	16
1.72766e+06	chr18	5262456	5267817	L1	L1PA13	0.394466	2.60115	8.55752	nucleus	IAV_vs_mock	8
2.9487e+06	chr4	74532445	74532791	L2	L2b	0.370388	3.44312	8.55689	nucleus	IAV_vs_mock	16
229517	chr1	154016440	154016663	L2	L2	0.370388	3.57136	8.55672	nucleus	IAV_vs_mock	16
1.90377e+06	chr19	40149690	40149964	L1	L1MB7	0.00193836	2.81272	8.55517	nucleus	dNS1_vs_mock	16
741681	chr11	102296697	102300501	L1	L1PA6	1.61766e-07	11.5483	8.55434	nucleus	IAV_vs_mock	8
3.67221e+06	chr7	31926928	31930558	L1	L1PA8	0.370612	3.379	8.55311	nucleus	IAV_vs_mock	16
3.01673e+06	chr4	122745929	122746266	TcMar-Tigger	Tigger2a	0.370612	3.14443	8.55229	nucleus	IAV_vs_mock	16
4.04709e+06	chr8	124128949	124135471	L1	L1PA15	0.278533	4.88573	8.55047	nucleus	IAV_vs_mock	8
429283	chr10	31952619	31953948	ERV1	MER50-int	0.000182407	4.16202	8.55007	nucleus	IAV_vs_mock	16
3.1695e+06	chr5	43402549	43408647	L1	L1PA5	0.0150799	14.0454	8.54987	nucleus	IAV_vs_mock	16
2.03079e+06	chr2	55031715	55031867	hAT-Charlie	MER58A	0.336277	3.32327	8.5488	nucleus	IAV_vs_mock	16
3.76413e+06	chr7	93972344	93972581	MIR	MIRb	0.205058	3.29598	8.54875	nucleus	IAV_vs_mock	16
4.53669e+06	chrX	68329479	68330088	ERV1	MER67C	0.679962	2.14164	8.54844	nucleus	dNS1_vs_mock	16
3.78367e+06	chr7	105163825	105164690	TcMar-Mariner	HSMAR2	0.141829	4.91051	8.54752	nucleus	IAV_vs_mock	16
3.68491e+06	chr7	40127761	40128057	Alu	AluSx	2.48519e-05	4.13967	8.5475	nucleus	IAV_vs_mock	16
3.22174e+06	chr5	82122223	82123533	L1	L1PREC2	0.190106	3.50583	8.54738	nucleus	IAV_vs_mock	8
2.77364e+06	chr3	156824314	156824481	hAT-Charlie	MER3	0.19574	3.19328	8.54653	nucleus	IAV_vs_mock	16
3.92318e+06	chr8	38225713	38227140	ERVL	ERVL-B4-int	3.31553e-10	9.39861	8.54555	nucleus	IAV_vs_mock	16
2.59112e+06	chr3	33281056	33287153	L1	L1PA5	2.311e-05	8.20565	8.54519	nucleus	IAV_vs_mock	8
1.95285e+06	chr2	6850164	6850325	MIR	MIR	0.680087	2.14929	8.54484	nucleus	dNS1_vs_mock	16
3.32077e+06	chr5	151082716	151082796	ERV1	LTR37B	0.00438289	4.32043	8.54474	nucleus	dNS1_vs_mock	8
2.22187e+06	chr2	188904882	188910483	ERVL	HERVL-int	0.371093	3.66261	8.54247	nucleus	IAV_vs_mock	16
1.95284e+06	chr2	6836375	6836682	ERVL-MaLR	MLT1J	0.444853	2.97579	8.54143	nucleus	dNS1_vs_mock	16
4.25284e+06	chr9	111987370	111987655	Alu	AluSz	0.371188	3.21137	8.53982	nucleus	IAV_vs_mock	16
4.25288e+06	chr9	112009607	112010358	TcMar-Tigger	Tigger1	0.371198	3.41815	8.53882	nucleus	IAV_vs_mock	16
2.94866e+06	chr4	74491125	74491520	ERV1	LTR24C	0.371216	3.14505	8.53816	nucleus	IAV_vs_mock	16
1.95285e+06	chr2	6850498	6850714	MIR	MIR	0.441299	2.69444	8.53786	nucleus	dNS1_vs_mock	16
338738	chr1	224188262	224189072	L1	L1MB8	0.18889	3.4172	8.53765	nucleus	IAV_vs_mock	16
232611	chr1	155573556	155573859	Alu	AluSq2	0.371216	3.6154	8.53731	nucleus	IAV_vs_mock	16
3.17633e+06	chr5	53012495	53018647	L1	L1PA13	0.000133463	9.64621	8.53574	nucleus	IAV_vs_mock	8
582400	chr10	132096662	132096983	L1	L1MDa	1.02252e-07	5.25419	8.53414	cytosol	dNS1_vs_mock	16
2.38639e+06	chr20	49234564	49234840	L2	L2b	3.0079e-09	6.90372	8.53328	nucleus	IAV_vs_mock	8
312054	chr1	206980838	206981379	ERVL-MaLR	MLT1F2	0.371509	3.06528	8.53282	nucleus	IAV_vs_mock	16
1.90207e+06	chr19	39240994	39241286	L1	L1MB2	0.493682	2.24124	8.53195	nucleus	dNS1_vs_mock	16
2.22484e+06	chr2	190888493	190888665	hAT-Charlie	MER58A	0.371509	6.60559	8.53051	nucleus	IAV_vs_mock	16
2.94864e+06	chr4	74478816	74478980	L2	L2c	0.371565	3.05692	8.53047	nucleus	IAV_vs_mock	16
1.35378e+06	chr15	63150095	63150528	L1	L1MB7	1.36343e-24	28.7305	8.5299	nucleus	IAV_vs_mock	16
1.44363e+06	chr16	11852116	11852386	Alu	AluJr	0.00135618	4.13645	8.5297	nucleus	IAV_vs_mock	16
2.77362e+06	chr3	156812700	156812740	CR1	L3	0.371583	2.96897	8.52962	nucleus	IAV_vs_mock	16
2.0323e+06	chr2	55824451	55827349	L1	L1PA15	0.395986	7.89856	8.52926	nucleus	IAV_vs_mock	8
2.01032e+06	chr2	42279169	42279461	L1	L1M3	2.70066e-05	5.12083	8.52863	nucleus	dNS1_vs_mock	16
359187	chr1	236685805	236685952	ERV1	HERV17-int	0.681024	2.16403	8.52819	nucleus	dNS1_vs_mock	16
3.02358e+06	chr4	127861641	127864937	L1	L1PA4	0.285409	4.6177	8.52808	nucleus	IAV_vs_mock	8
3.02566e+06	chr4	129048151	129049640	L1	L1PA3	0.371663	3.13283	8.52709	nucleus	IAV_vs_mock	16
1.66222e+06	chr17	50873870	50874485	L1	L1ME4a	0.371663	4.83402	8.52709	nucleus	IAV_vs_mock	16
1.6322e+06	chr17	35874607	35874909	Alu	AluSq	2.94057e-05	5.55765	8.52551	nucleus	IAV_vs_mock	16
876705	chr12	56577122	56577439	Alu	AluSq	0.297385	3.89964	8.52543	nucleus	IAV_vs_mock	16
3.63536e+06	chr7	6428804	6429103	Alu	AluSz	0.316419	3.43748	8.52283	nucleus	IAV_vs_mock	16
1.90209e+06	chr19	39246262	39246502	MIR	MIRb	2.92258e-08	17.952	8.52267	cytosol	dNS1_vs_mock	8
514023	chr10	89413843	89413949	L2	L2b	1.54667e-09	8.06358	8.52224	nucleus	dNS1_vs_mock	16
4.4778e+06	chrX	23808116	23808418	Alu	AluSz	6.67479e-07	4.50181	8.52097	nucleus	IAV_vs_mock	16
844293	chr12	32715785	32716332	L1	L1ME1	1.22324e-08	10.3606	8.52089	nucleus	IAV_vs_mock	8
232610	chr1	155573283	155573547	Alu	AluJo	0.372054	4.1072	8.51985	nucleus	IAV_vs_mock	16
931425	chr12	93382960	93383240	TcMar-Tigger	Tigger9a	0.0266524	4.97397	8.51909	nucleus	IAV_vs_mock	16
3.63534e+06	chr7	6417010	6417114	L2	L2b	0.192004	3.35253	8.51845	nucleus	IAV_vs_mock	16
4.16595e+06	chr9	37807994	37808154	L1	L1MEd	0.0130015	3.82984	8.51759	nucleus	IAV_vs_mock	16
223541	chr1	150584847	150585143	Alu	AluSg	0.0311471	4.19132	8.51705	nucleus	IAV_vs_mock	16
1.17043e+06	chr14	34548759	34549071	Alu	AluJo	0.00537085	4.90392	8.51666	nucleus	dNS1_vs_mock	16
597016	chr11	9455169	9455449	Alu	AluSz	0.269625	4.67503	8.51586	nucleus	IAV_vs_mock	16
1.63219e+06	chr17	35869779	35870068	L2	L2b	3.42379e-09	7.23456	8.5148	nucleus	IAV_vs_mock	8
3.9417e+06	chr8	53918688	53919346	L1	L1MB7	0.0340483	3.28515	8.5128	nucleus	IAV_vs_mock	16
1.63218e+06	chr17	35868194	35868437	L2	L2c	0.00581194	5.72923	8.5122	nucleus	IAV_vs_mock	8
2.94862e+06	chr4	74463732	74464025	L2	L2c	0.37257	3.48197	8.51139	nucleus	IAV_vs_mock	16
3.94171e+06	chr8	53925939	53926227	Alu	AluJb	0.0345027	3.24945	8.51032	nucleus	IAV_vs_mock	16
1.16511e+06	chr14	31086869	31087172	Alu	AluJr	0.175051	3.61499	8.51017	nucleus	IAV_vs_mock	16
3.41641e+06	chr6	26220051	26220756	ERV1	MER49	0.372696	3.22009	8.50951	nucleus	IAV_vs_mock	16
1.64074e+06	chr17	40139495	40139776	Alu	AluJb	0.0686674	3.80633	8.50937	nucleus	IAV_vs_mock	16
223428	chr1	150525509	150525563	L1	L1M4a2	0.372696	3.39844	8.50933	nucleus	IAV_vs_mock	16
3.97109e+06	chr8	73935908	73936219	Alu	AluSx4	0.372698	2.97815	8.50866	nucleus	IAV_vs_mock	16
3.68492e+06	chr7	40131561	40131838	Alu	AluSz	7.21712e-08	5.18064	8.50836	nucleus	IAV_vs_mock	16
1.3332e+06	chr15	50519005	50519293	Alu	AluSz	0.2986	3.81225	8.50753	nucleus	IAV_vs_mock	16
996234	chr12	124908078	124908379	Alu	AluYm1	5.57011e-09	4.45377	8.50682	nucleus	IAV_vs_mock	16
1.44364e+06	chr16	11853856	11854182	Alu	AluJr	0.0870397	3.58085	8.50632	nucleus	IAV_vs_mock	16
2.77364e+06	chr3	156821062	156821102	MIR	MIRb	0.372841	3.13925	8.50608	nucleus	IAV_vs_mock	16
2.96997e+06	chr4	88422126	88423224	L1	L1MB8	0.657289	2.70683	8.50475	nucleus	dNS1_vs_mock	16
3.37226e+06	chr5	179786360	179786523	ERVL	HERV16-int	0.000717641	6.83047	8.50393	nucleus	IAV_vs_mock	16
2.89435e+06	chr4	35025171	35025742	ERVL-MaLR	MLT1E1A	0.0190271	3.7089	8.50368	nucleus	IAV_vs_mock	16
1.91129e+06	chr19	43855288	43855504	L1	HAL1	0.214446	3.51608	8.50332	nucleus	IAV_vs_mock	16
157159	chr1	85586827	85587385	ERVL-MaLR	MLT1G1	0.373049	3.71404	8.50115	nucleus	IAV_vs_mock	16
858168	chr12	45869021	45869314	Alu	AluSg	0.373049	3.35707	8.50115	nucleus	IAV_vs_mock	16
2.77364e+06	chr3	156821344	156821642	Alu	AluSx1	0.37305	3.13529	8.50081	nucleus	IAV_vs_mock	16
817585	chr12	14780564	14781088	ERV1	MER90a	0.373067	5.05555	8.50012	nucleus	IAV_vs_mock	16
3.83457e+06	chr7	139110861	139111054	ERV1	MER34A	0.684103	3.56838	8.49958	nucleus	dNS1_vs_mock	16
2.79155e+06	chr3	170006546	170007420	L2	L2c	0.397919	5.10334	8.49923	nucleus	IAV_vs_mock	8
1.70715e+06	chr17	75798786	75799085	Alu	AluY	0.373179	3.55964	8.49839	nucleus	IAV_vs_mock	16
1.00914e+06	chr12	132760288	132761044	ERVL	MER21B	5.12394e-09	6.34259	8.49792	cytosol	dNS1_vs_mock	16
1.16447e+06	chr14	30745242	30745416	MIR	MIRb	0.373259	3.23403	8.49685	nucleus	IAV_vs_mock	16
3.8279e+06	chr7	135040906	135042627	L1	L1ME1	0.398065	3.76902	8.49601	nucleus	IAV_vs_mock	8
2.62836e+06	chr3	56576407	56582528	L1	L1PA5	0.00163681	8.16401	8.49458	nucleus	IAV_vs_mock	8
3.21704e+06	chr5	79335757	79341114	L1	L1PA6	8.11573e-09	15.6694	8.49456	nucleus	IAV_vs_mock	8
1.6322e+06	chr17	35875858	35875945	L2	L2b	3.46384e-07	8.19818	8.49387	nucleus	dNS1_vs_mock	8
875924	chr12	56201381	56201694	Alu	AluJb	0.373533	3.44811	8.4924	nucleus	IAV_vs_mock	16
1.42631e+06	chr16	3637144	3638018	L1	L1MCa	0.298934	3.84812	8.49096	nucleus	IAV_vs_mock	16
3.67337e+06	chr7	32607273	32607860	L1	L1PA15	0.373673	3.94839	8.48945	nucleus	IAV_vs_mock	16
3.0865e+06	chr4	173282514	173283369	ERV1	LTR25-int	0.334521	3.19897	8.48897	nucleus	IAV_vs_mock	16
3.18388e+06	chr5	57655538	57657915	TcMar-Tigger	Tigger1	0.373676	2.7783	8.48893	nucleus	IAV_vs_mock	16
2.76413e+06	chr3	150488553	150489194	L1	L1MB1	0.297469	4.10581	8.48775	nucleus	IAV_vs_mock	16
1.27981e+06	chr14	102627985	102628360	ERVL	MLT2B4	0.685094	2.05906	8.48761	nucleus	dNS1_vs_mock	16
720163	chr11	87207740	87211125	L1	L1P4a	3.21257e-36	27.4265	8.48702	nucleus	dNS1_vs_mock	16
2.03074e+06	chr2	54993270	54993441	NA	MamRep605b	0.333927	3.2603	8.48618	nucleus	IAV_vs_mock	16
2.77357e+06	chr3	156778790	156779169	L2	L2d2	0.00940428	6.0473	8.48597	nucleus	IAV_vs_mock	16
1.54456e+06	chr16	75217482	75217568	L2	L2a	0.176097	4.19209	8.48555	nucleus	IAV_vs_mock	8
1.17043e+06	chr14	34549545	34549799	ERV1	MER67C	1.36376e-07	5.77769	8.48511	nucleus	dNS1_vs_mock	16
720161	chr11	87207548	87207670	MIR	MIRb	NA	1.96514	8.48385	nucleus	dNS1_vs_mock	16
2.3543e+06	chr20	34043766	34044238	L2	L2c	0.0199668	4.14333	8.4825	nucleus	IAV_vs_mock	8
3.63536e+06	chr7	6425794	6425971	hAT-Charlie	Charlie4z	0.313503	3.6907	8.48051	nucleus	IAV_vs_mock	16
1.61836e+06	chr17	28803699	28804009	Alu	AluSg7	0.188988	3.27824	8.48007	nucleus	IAV_vs_mock	16
4.25288e+06	chr9	112008548	112009304	TcMar-Tigger	Tigger1	0.374242	2.99815	8.47993	nucleus	IAV_vs_mock	16
4.25282e+06	chr9	111979594	111979860	L2	L2a	0.374242	3.19566	8.47975	nucleus	IAV_vs_mock	16
2.0323e+06	chr2	55828060	55831529	L1	L1PA15	0.399263	8.89425	8.47741	nucleus	IAV_vs_mock	8
2.03077e+06	chr2	55015842	55016300	L1	L1ME4a	0.374468	2.8473	8.47661	nucleus	IAV_vs_mock	16
2.94767e+06	chr4	73742680	73742745	hAT	MER53	5.3069e-07	7.99786	8.4766	cytosol	dNS1_vs_mock	16
876646	chr12	56553362	56553627	Alu	AluSx	0.399263	3.74741	8.47592	nucleus	IAV_vs_mock	8
2.03965e+06	chr2	61150046	61150499	RTE-X	L4_A_Mam	0.399263	4.9524	8.47478	nucleus	IAV_vs_mock	8
1.92336e+06	chr19	48871836	48872146	Alu	AluSp	5.49644e-07	4.83189	8.47436	nucleus	dNS1_vs_mock	16
2.01031e+06	chr2	42275071	42275369	hAT-Charlie	MER33	5.55974e-06	4.16498	8.4741	nucleus	dNS1_vs_mock	16
582398	chr10	132095760	132095927	L1	L1MEc	0.22849	3.23009	8.47354	nucleus	dNS1_vs_mock	16
1.61834e+06	chr17	28795440	28795707	Alu	AluJb	0.374744	3.62829	8.47263	nucleus	IAV_vs_mock	16
3.01675e+06	chr4	122753109	122753625	L1	L1MA1	0.333876	3.18096	8.47184	nucleus	IAV_vs_mock	16
3.56163e+06	chr6	127431256	127432059	L1	L1MD2	0.341462	3.18042	8.47038	nucleus	IAV_vs_mock	16
3.8279e+06	chr7	135039753	135040868	L1	L1ME1	0.399269	3.4565	8.47031	nucleus	IAV_vs_mock	8
223435	chr1	150526940	150527240	Alu	AluSx1	0.374888	3.83816	8.47001	nucleus	IAV_vs_mock	16
2.04698e+06	chr2	65287972	65288147	hAT-Charlie	MER20B	5.29114e-08	4.83743	8.46629	nucleus	IAV_vs_mock	8
3.993e+06	chr8	89812494	89813198	L2	L2a	0.399547	3.851	8.46389	nucleus	IAV_vs_mock	8
940967	chr12	98622244	98622525	Alu	AluJr	0.375405	3.3461	8.46052	nucleus	IAV_vs_mock	16
409796	chr10	20321987	20326554	ERV1	MER57A-int	0.156166	15.5735	8.45991	nucleus	dNS1_vs_mock	8
3.94164e+06	chr8	53888651	53889377	L1	L1ME3	1.21628e-09	7.13979	8.45865	nucleus	IAV_vs_mock	16
612070	chr11	18468336	18468638	Alu	AluSx1	0.375558	3.59263	8.45752	nucleus	IAV_vs_mock	16
1.42554e+06	chr16	3225489	3225701	L1	L1ME3A	0.687643	2.10445	8.45427	nucleus	dNS1_vs_mock	16
2.00111e+06	chr2	36636968	36638728	L1	L1MA3	0.375816	3.11944	8.45187	nucleus	IAV_vs_mock	16
990993	chr12	122464667	122464978	Alu	AluSx3	1.6958e-09	5.71591	8.45098	nucleus	IAV_vs_mock	16
3.94165e+06	chr8	53895223	53895396	L2	L2	0.375816	3.51107	8.45046	nucleus	IAV_vs_mock	16
2.55168e+06	chr3	9363318	9363437	MIR	MIR3	0.0407476	5.75888	8.45043	nucleus	IAV_vs_mock	16
4.11541e+06	chr9	3657006	3658927	L1	L1MA4A	0.400329	2.68993	8.44966	nucleus	IAV_vs_mock	8
193641	chr1	110400455	110400693	TcMar-Tigger	Tigger2a	0.09781	3.61864	8.44958	nucleus	IAV_vs_mock	16
3.21079e+06	chr5	75370017	75370352	TcMar-Tigger	MamRep137	0.0743972	4.04395	8.44885	nucleus	IAV_vs_mock	16
311840	chr1	206846257	206848499	L1	L1MA2	0.375816	4.94213	8.44848	nucleus	IAV_vs_mock	16
2.77376e+06	chr3	156937201	156938363	L1	L1MD2	0.40042	4.16652	8.44814	nucleus	IAV_vs_mock	8
3.82788e+06	chr7	135019595	135021067	L1	L1PA5	0.400433	3.33955	8.44749	nucleus	IAV_vs_mock	8
3.78365e+06	chr7	105154682	105154972	Alu	AluSx4	0.375816	3.40146	8.44741	nucleus	IAV_vs_mock	16
2.94865e+06	chr4	74482768	74482987	MIR	MIR	0.375816	2.74755	8.44725	nucleus	IAV_vs_mock	16
2.76418e+06	chr3	150517639	150517989	ERVK	MER9a2	0.375816	3.75129	8.44618	nucleus	IAV_vs_mock	16
3.22175e+06	chr5	82124302	82130808	L1	L1PA7	0.0398629	7.92808	8.44256	nucleus	IAV_vs_mock	8
876624	chr12	56546770	56547043	L1	L1MB8	0.400692	3.97997	8.44193	nucleus	IAV_vs_mock	8
487646	chr10	72977862	72979444	L1	L1MA5A	0.376109	3.40949	8.44033	nucleus	IAV_vs_mock	16
3.59511e+06	chr6	150066920	150067577	ERVL	ERV3-16A3_I-int	0.689168	2.05278	8.43968	nucleus	dNS1_vs_mock	16
260651	chr1	173496340	173499295	ERV1	PABL_A-int	1.6451e-09	9.85341	8.43907	nucleus	IAV_vs_mock	16
3.69215e+06	chr7	44818832	44819112	Alu	AluSq2	0.376125	3.54992	8.43853	nucleus	IAV_vs_mock	16
1.35378e+06	chr15	63149673	63149778	ERVL-MaLR	MLT1D	6.58371e-08	7.88889	8.43843	nucleus	IAV_vs_mock	16
1.91129e+06	chr19	43852513	43852838	L1	L1M5	0.254663	5.67099	8.43794	nucleus	IAV_vs_mock	16
3.76408e+06	chr7	93947443	93948322	L2	L2	0.304814	3.73623	8.43787	nucleus	IAV_vs_mock	16
2.7736e+06	chr3	156797227	156797413	L2	L2d	0.376161	2.7103	8.4378	nucleus	IAV_vs_mock	16
2.77356e+06	chr3	156776664	156776807	L2	L2c	0.210719	2.97562	8.4374	nucleus	IAV_vs_mock	16
1.29101e+06	chr15	22884150	22885450	ERVL-MaLR	THE1D-int	0.0320489	3.5433	8.43703	nucleus	IAV_vs_mock	8
514019	chr10	89413144	89413247	hAT-Charlie	Charlie5	3.76001e-07	4.67329	8.43702	nucleus	dNS1_vs_mock	8
876711	chr12	56579349	56579649	Alu	AluY	0.400842	8.64049	8.43696	nucleus	IAV_vs_mock	8
1.63218e+06	chr17	35868939	35869113	MIR	MIRc	0.0172684	4.18736	8.43686	nucleus	IAV_vs_mock	16
2.77357e+06	chr3	156780618	156780775	MIR	MIR3	0.376228	2.92721	8.43672	nucleus	IAV_vs_mock	16
1.35378e+06	chr15	63150629	63150939	Alu	AluY	5.64722e-09	7.08186	8.43648	nucleus	IAV_vs_mock	16
2.76413e+06	chr3	150486655	150487993	L1	L1MB1	0.173782	4.149	8.43611	nucleus	IAV_vs_mock	16
3.28847e+06	chr5	132471602	132471794	MIR	MIRc	1.80078e-05	3.86985	8.43499	nucleus	dNS1_vs_mock	8
2.03072e+06	chr2	54976386	54976545	hAT-Charlie	MER102b	0.100455	2.96292	8.43497	nucleus	IAV_vs_mock	16
826010	chr12	20786153	20787177	ERVL-MaLR	THE1B-int	0.0954757	4.59526	8.4339	nucleus	IAV_vs_mock	16
876674	chr12	56564373	56564662	Alu	AluJb	0.299698	4.33756	8.4336	nucleus	IAV_vs_mock	8
1.63219e+06	chr17	35871910	35872222	Alu	AluY	8.18251e-08	17.1185	8.43294	cytosol	dNS1_vs_mock	8
513879	chr10	89316103	89322227	L1	L1PA5	0.000106114	7.12685	8.43125	nucleus	IAV_vs_mock	16
3.32046e+06	chr5	150882247	150884210	L1	L1M1	NA	1.80171	8.43109	nucleus	dNS1_vs_mock	16
1.67199e+06	chr17	56876664	56877131	ERVL	LTR75	0.261272	5.83049	8.43029	nucleus	IAV_vs_mock	8
1.72536e+06	chr18	3620002	3620495	ERVL-MaLR	MLT1D	0.114596	3.17433	8.42926	nucleus	IAV_vs_mock	16
2.03946e+06	chr2	61059875	61060148	Alu	AluYk2	0.376611	2.82719	8.4292	nucleus	IAV_vs_mock	16
1.987e+06	chr2	27801610	27801845	ERVL-MaLR	MSTA	0.29304	4.22473	8.42888	nucleus	IAV_vs_mock	16
514018	chr10	89412212	89412947	ERV1	LTR12	8.09501e-10	32.0671	8.42885	nucleus	IAV_vs_mock	16
1.3332e+06	chr15	50520307	50520599	Alu	AluJb	0.320042	3.45496	8.42811	nucleus	IAV_vs_mock	16
876719	chr12	56583932	56584120	hAT-Charlie	MER5A	0.376638	3.22294	8.42793	nucleus	IAV_vs_mock	16
1.36218e+06	chr15	67246099	67246416	Alu	AluJb	0.376638	3.44849	8.42793	nucleus	IAV_vs_mock	16
2.77357e+06	chr3	156782087	156782143	L2	L2d2	0.376638	2.71881	8.42739	nucleus	IAV_vs_mock	16
2.38755e+06	chr20	49694706	49695210	TcMar-Tigger	Tigger9b	2.03483e-09	10.0451	8.42703	nucleus	dNS1_vs_mock	16
2.03945e+06	chr2	61056980	61057293	Alu	AluJb	0.376638	2.87584	8.42666	nucleus	IAV_vs_mock	16
2.79155e+06	chr3	170006546	170007420	L2	L2c	0.376638	5.10334	8.42666	nucleus	IAV_vs_mock	16
2.97014e+06	chr4	88513494	88514174	L2	L2	0.00847583	4.89519	8.42665	nucleus	IAV_vs_mock	8
2.03977e+06	chr2	61215760	61215952	MIR	MIR	0.0142593	3.71523	8.42459	nucleus	IAV_vs_mock	8
741903	chr11	102438622	102443957	L1	L1PA5	7.58361e-13	28.9752	8.42328	nucleus	IAV_vs_mock	8
252196	chr1	167866781	167869426	ERV1	Harlequin-int	0.0637102	4.85098	8.42182	nucleus	IAV_vs_mock	8
131473	chr1	67697089	67697393	Alu	AluSx	0.327433	3.29763	8.42024	nucleus	IAV_vs_mock	16
3.63537e+06	chr7	6429479	6429684	Alu	AluSz	0.183477	3.76521	8.41983	nucleus	IAV_vs_mock	16
489913	chr10	74132413	74132736	Alu	AluJb	0.00727895	4.19226	8.41906	nucleus	IAV_vs_mock	16
1.91911e+06	chr19	47232071	47232374	Alu	AluSp	2.92258e-08	7.79493	8.41886	cytosol	dNS1_vs_mock	8
1.35369e+06	chr15	63110193	63110635	ERVL-MaLR	MLT1D	0.377077	4.02276	8.41873	nucleus	IAV_vs_mock	16
2.77353e+06	chr3	156754985	156755519	ERV1	MER34C_	0.377077	2.74649	8.41854	nucleus	IAV_vs_mock	16
876697	chr12	56576558	56576756	hAT-Charlie	Charlie2b	0.377077	3.81531	8.41835	nucleus	IAV_vs_mock	16
936184	chr12	95838031	95838306	ERV1	MER50	9.09765e-09	7.77881	8.41811	nucleus	dNS1_vs_mock	16
1.33322e+06	chr15	50526714	50526970	MIR	MIR	0.377077	3.77251	8.418	nucleus	IAV_vs_mock	16
1.66225e+06	chr17	50881442	50881780	Alu	AluJr	0.377077	3.67065	8.41671	nucleus	IAV_vs_mock	16
1.2798e+06	chr14	102629079	102629500	L2	L2a	0.691172	2.07684	8.41627	nucleus	dNS1_vs_mock	16
876707	chr12	56577988	56578123	Alu	AluJr	0.316742	3.55489	8.41567	nucleus	IAV_vs_mock	16
1.98413e+06	chr2	26304438	26305540	ERV1	HERV15-int	0.377077	3.26337	8.41543	nucleus	IAV_vs_mock	16
2.77357e+06	chr3	156777853	156778056	L2	L2d2	0.377077	2.85761	8.41543	nucleus	IAV_vs_mock	16
876704	chr12	56576757	56577055	Alu	AluSx1	0.377077	4.10019	8.41527	nucleus	IAV_vs_mock	16
429241	chr10	31934662	31934943	Alu	AluSx	0.377082	3.57391	8.41488	nucleus	IAV_vs_mock	16
3.83457e+06	chr7	139111661	139111942	Alu	AluJr	0.238699	3.37567	8.41485	nucleus	dNS1_vs_mock	16
1.39916e+06	chr15	88638279	88638340	L2	L2a	0.000272316	4.5439	8.41378	nucleus	dNS1_vs_mock	8
478148	chr10	68357909	68358211	Alu	AluSz	0.402438	6.8278	8.41359	nucleus	IAV_vs_mock	8
1.95286e+06	chr2	6855692	6855839	L2	L2a	NA	1.8239	8.41307	nucleus	dNS1_vs_mock	16
4.15605e+06	chr9	32415787	32415981	hAT-Charlie	MER58C	0.000741196	3.72698	8.41285	nucleus	IAV_vs_mock	8
514074	chr10	89444636	89450769	L1	L1PA6	1.25788e-07	10.7572	8.41091	nucleus	IAV_vs_mock	16
1.88875e+06	chr19	32699725	32700522	ERV1	LTR12	2.78891e-06	2.9791	8.40928	nucleus	dNS1_vs_mock	16
3.18333e+06	chr5	57287657	57290430	L1	L1MA2	0.377448	3.77338	8.40909	nucleus	IAV_vs_mock	16
1.98003e+06	chr2	24193426	24198640	L1	L1PA4	0.249754	5.60651	8.40895	nucleus	IAV_vs_mock	16
2.89991e+06	chr4	38765241	38766691	hAT-Tip100	FordPrefect	0.377448	2.62734	8.40835	nucleus	IAV_vs_mock	16
1.90358e+06	chr19	40030094	40030510	ERVL-MaLR	MSTB1	2.89652e-09	9.75849	8.40803	nucleus	IAV_vs_mock	16
2.77361e+06	chr3	156801566	156801698	MIR	MIR	0.377448	2.62634	8.4078	nucleus	IAV_vs_mock	16
514018	chr10	89412212	89412947	ERV1	LTR12	5.65267e-09	32.0671	8.40764	cytosol	dNS1_vs_mock	16
2.7736e+06	chr3	156796808	156797217	TcMar-Tigger	Tigger6a	0.377448	2.62554	8.40744	nucleus	IAV_vs_mock	16
4.25284e+06	chr9	111987725	111988033	Alu	AluSp	0.377448	2.83823	8.4067	nucleus	IAV_vs_mock	16
1.63219e+06	chr17	35869779	35870068	L2	L2b	4.49323e-09	7.23456	8.40649	nucleus	IAV_vs_mock	16
2.03938e+06	chr2	61020511	61020642	L1	L1M5	0.377448	2.67187	8.40615	nucleus	IAV_vs_mock	16
1.69396e+06	chr17	68265670	68266003	hAT-Charlie	MER58B	0.377448	4.05129	8.40615	nucleus	IAV_vs_mock	16
1.16442e+06	chr14	30711716	30711935	L1	L1MC5	0.234521	2.92801	8.40464	nucleus	IAV_vs_mock	16
1295.1	chr1	1017170	1018876	ERV1	LTR12C	3.70386e-08	10.8673	8.40073	cytosol	dNS1_vs_mock	16
2.047e+06	chr2	65294518	65295062	L2	L2a	3.12574e-08	6.07552	8.40039	nucleus	IAV_vs_mock	16
1.97971e+06	chr2	24008860	24009577	ERV1	MER50	0.328307	3.428	8.39931	nucleus	IAV_vs_mock	16
2.9487e+06	chr4	74525982	74526360	L2	L2c	0.377704	3.65796	8.39847	nucleus	IAV_vs_mock	16
476959	chr10	67765095	67765398	Alu	AluYi6	5.62304e-09	6.85573	8.39829	nucleus	IAV_vs_mock	16
3.7394e+06	chr7	76306807	76307025	Alu	AluSx1	0.159234	4.26209	8.39822	nucleus	IAV_vs_mock	16
2.22463e+06	chr2	190772251	190778401	L1	L1PA4	0.377704	4.68854	8.39808	nucleus	IAV_vs_mock	16
3.56133e+06	chr6	127231020	127234327	L1	L1PA7	0.377704	4.49471	8.39717	nucleus	IAV_vs_mock	16
3.76413e+06	chr7	93976685	93977073	L1	L1PB1	0.377704	2.93572	8.39662	nucleus	IAV_vs_mock	16
876699	chr12	56575182	56575446	Alu	AluJb	0.120365	6.54318	8.39609	nucleus	IAV_vs_mock	8
2.3043e+06	chr20	455353	455647	Alu	AluSx	0.377705	3.89012	8.39571	nucleus	IAV_vs_mock	16
2.03952e+06	chr2	61090531	61090718	Alu	AluJr	0.377705	3.2293	8.39531	nucleus	IAV_vs_mock	16
1.19652e+06	chr14	52837217	52837647	ERV1	MER51B	0.377718	3.0501	8.39456	nucleus	IAV_vs_mock	16
1.34209e+06	chr15	56079906	56080263	L1	L1P1	0.175864	3.78086	8.39427	nucleus	IAV_vs_mock	16
4.11536e+06	chr9	3607638	3610008	L1	L1PA15	0.403486	2.39582	8.39257	nucleus	IAV_vs_mock	8
869518	chr12	52276232	52276649	hAT-Charlie	Charlie8	1.49244e-07	6.29222	8.39185	nucleus	IAV_vs_mock	16
4.1562e+06	chr9	32523297	32523998	L2	L2c	3.24544e-07	7.74255	8.39132	nucleus	dNS1_vs_mock	16
1.9113e+06	chr19	43858614	43858996	L1	L1ME2	0.110803	3.01636	8.38955	nucleus	IAV_vs_mock	16
2.75829e+06	chr3	146434778	146440623	L1	L1PA5	0.147961	5.06859	8.38924	nucleus	IAV_vs_mock	8
2.94805e+06	chr4	74064952	74065376	ERV1	MER4C	0.155541	4.45025	8.38891	nucleus	IAV_vs_mock	16
1.98413e+06	chr2	26301464	26304444	ERV1	HERV15-int	0.403837	8.20529	8.38742	nucleus	IAV_vs_mock	8
2.22478e+06	chr2	190854140	190854524	hAT-Tip100	MamTip2b	0.378075	2.7422	8.38682	nucleus	IAV_vs_mock	16
429257	chr10	31939836	31940000	ERVL	LTR33	0.077212	3.77676	8.3868	nucleus	IAV_vs_mock	16
810473	chr12	10231876	10232322	ERVL	MLT2B1	0.378075	2.74161	8.38666	nucleus	IAV_vs_mock	16
1.34204e+06	chr15	56045874	56047490	TcMar-Tigger	Tigger1	0.0816588	3.5706	8.38624	nucleus	IAV_vs_mock	16
866688	chr12	50761735	50761878	Alu	AluJb	0.000804023	4.09521	8.38592	nucleus	IAV_vs_mock	16
229506	chr1	154013755	154014064	Alu	AluSz	0.378103	3.51664	8.3859	nucleus	IAV_vs_mock	16
1.71712e+06	chr17	81680206	81680403	ERVL-MaLR	MLT1C2	0.000259112	4.5559	8.38585	nucleus	IAV_vs_mock	8
1.672e+06	chr17	56880145	56880281	L2	L2a	0.378103	3.8355	8.38571	nucleus	IAV_vs_mock	16
3.92347e+06	chr8	38389719	38390023	Alu	AluSc	0.378106	2.92349	8.38535	nucleus	IAV_vs_mock	16
817585	chr12	14780564	14781088	ERV1	MER90a	0.403937	5.05555	8.38452	nucleus	IAV_vs_mock	8
2.97002e+06	chr4	88451253	88452962	ERV1	HERV4_I-int	3.92118e-09	6.5059	8.38403	nucleus	IAV_vs_mock	8
1.61835e+06	chr17	28800031	28800328	Alu	AluSp	0.311316	3.6729	8.38385	nucleus	IAV_vs_mock	16
3.63531e+06	chr7	6405629	6405921	Alu	AluJr	0.0264538	3.39478	8.38358	nucleus	IAV_vs_mock	16
2.94869e+06	chr4	74522701	74522949	tRNA-RTE	MamSINE1	0.378238	2.80601	8.38291	nucleus	IAV_vs_mock	16
356873	chr1	235473350	235473711	L2	L2	0.0201164	3.51088	8.38247	nucleus	IAV_vs_mock	16
2.01027e+06	chr2	42252697	42253045	L2	L2c	0.174842	2.97489	8.38152	nucleus	dNS1_vs_mock	16
1.64699e+06	chr17	43325134	43331647	ERVK	HERVK13-int	1.76756e-08	33.7	8.37986	cytosol	dNS1_vs_mock	16
3.15463e+06	chr5	33539829	33546021	L1	L1PA6	0.325155	3.84451	8.37972	nucleus	IAV_vs_mock	8
2.61239e+06	chr3	47194063	47194577	ERV1	MER89	0.0247739	3.6913	8.37806	nucleus	IAV_vs_mock	16
1.90207e+06	chr19	39240231	39240296	ERVL-MaLR	MLT1D	NA	1.89254	8.37799	nucleus	dNS1_vs_mock	16
1.53443e+06	chr16	69681267	69681541	hAT-Tip100	MER115	0.0137006	4.62316	8.37787	nucleus	IAV_vs_mock	16
1.98699e+06	chr2	27795553	27795703	MIR	MIRb	0.062251	5.58393	8.3771	nucleus	IAV_vs_mock	8
131471	chr1	67696758	67696942	MIR	MIR3	0.206239	3.19931	8.37699	nucleus	IAV_vs_mock	16
1.34209e+06	chr15	56077703	56078469	L1	L1MC5	0.0633052	4.53665	8.37675	nucleus	IAV_vs_mock	16
223447	chr1	150531490	150531932	ERV1	MER89	0.378628	3.70199	8.37664	nucleus	IAV_vs_mock	16
3.20453e+06	chr5	71344065	71344175	ERVL-MaLR	MLT1A	0.693499	2.73892	8.37635	nucleus	dNS1_vs_mock	16
2.22491e+06	chr2	190936424	190936483	RTE-BovB	MamRTE1	0.207169	2.99843	8.37614	nucleus	IAV_vs_mock	16
3.68492e+06	chr7	40131873	40132024	Alu	AluSz	0.164023	4.46065	8.37593	nucleus	IAV_vs_mock	16
1.91956e+06	chr19	47387782	47388081	Alu	AluJo	0.224273	3.03272	8.37502	nucleus	IAV_vs_mock	16
311840	chr1	206846257	206848499	L1	L1MA2	0.404446	4.94213	8.37479	nucleus	IAV_vs_mock	8
2.6864e+06	chr3	98678900	98680571	L1	L1ME3A	0.404446	3.64536	8.37458	nucleus	IAV_vs_mock	8
232603	chr1	155571203	155571436	hAT-Charlie	MER30	0.378688	4.49729	8.37435	nucleus	IAV_vs_mock	16
1.9842e+06	chr2	26339526	26340107	ERV1	LTR38B	0.245207	5.8475	8.37371	nucleus	IAV_vs_mock	16
876648	chr12	56554304	56554737	L1	L1PA10	0.404524	3.44964	8.37304	nucleus	IAV_vs_mock	8
1.90209e+06	chr19	39246262	39246502	MIR	MIRb	8.09244e-09	17.952	8.37285	nucleus	dNS1_vs_mock	8
229448	chr1	153994323	153994610	Alu	AluSx	0.345854	2.97031	8.3727	nucleus	IAV_vs_mock	16
1.61831e+06	chr17	28783515	28783808	Alu	AluSz	0.200567	3.23172	8.37249	nucleus	IAV_vs_mock	16
1.16501e+06	chr14	31048447	31048753	Alu	AluSg	0.378871	3.00965	8.37154	nucleus	IAV_vs_mock	16
2.94808e+06	chr4	74090274	74092272	ERV1	PRIMA41-int	0.222957	7.17195	8.37119	nucleus	IAV_vs_mock	8
3.24911e+06	chr5	102987754	102987985	hAT-Charlie	Chap1_Mam	0.536642	2.24786	8.37077	nucleus	dNS1_vs_mock	16
2.04697e+06	chr2	65284408	65284880	L1	L1MC4	1.01623e-09	8.01661	8.3707	nucleus	IAV_vs_mock	8
1.90208e+06	chr19	39245491	39245644	Alu	FRAM	4.97324e-08	20.8123	8.37052	cytosol	dNS1_vs_mock	8
1.72537e+06	chr18	3622108	3622404	Alu	AluY	1.45047e-06	3.33881	8.37046	nucleus	IAV_vs_mock	16
2.77378e+06	chr3	156944266	156946774	L1	L1MA3	0.378871	6.31474	8.36803	nucleus	IAV_vs_mock	16
339208	chr1	224378054	224378344	Alu	AluJr	1.76062e-06	3.99157	8.3667	nucleus	IAV_vs_mock	8
3.08056e+06	chr4	168947390	168951058	L1	L1PB1	0.0157235	15.1351	8.36646	nucleus	IAV_vs_mock	8
2.30431e+06	chr20	456007	456259	Alu	AluSz6	0.394574	6.70188	8.36639	nucleus	IAV_vs_mock	8
2.03965e+06	chr2	61150046	61150499	RTE-X	L4_A_Mam	0.379066	4.9524	8.36594	nucleus	IAV_vs_mock	16
3.69217e+06	chr7	44825868	44826143	Alu	AluSz	0.0174065	3.73686	8.36511	nucleus	IAV_vs_mock	16
2.04697e+06	chr2	65286522	65286683	hAT-Charlie	MER5B	1.88046e-05	3.76696	8.36505	nucleus	IAV_vs_mock	16
3.69212e+06	chr7	44808833	44809132	Alu	AluJo	1.17602e-09	9.29138	8.365	nucleus	IAV_vs_mock	16
3.68379e+06	chr7	39577271	39578811	ERV1	LTR12C	0.379125	6.68341	8.36497	nucleus	IAV_vs_mock	16
634108	chr11	32730795	32734419	L1	L1PA5	0.379132	5.2428	8.3644	nucleus	IAV_vs_mock	16
510044	chr10	86934480	86934770	Alu	AluSx1	0.379132	3.43599	8.36424	nucleus	IAV_vs_mock	16
1.33319e+06	chr15	50516633	50517188	L1	L1MA4A	0.379139	2.7929	8.36384	nucleus	IAV_vs_mock	16
582401	chr10	132096979	132097236	L1	L1MD1	0.104035	3.44705	8.36288	nucleus	dNS1_vs_mock	16
3.01679e+06	chr4	122771677	122772239	ERVL	LTR75	0.379181	2.75673	8.3612	nucleus	IAV_vs_mock	16
487624	chr10	72969294	72969591	L1	L1M4	0.379181	3.06316	8.3612	nucleus	IAV_vs_mock	16
4.11428e+06	chr9	2885425	2889308	L1	L1PA16	0.405212	2.62282	8.36114	nucleus	IAV_vs_mock	8
223438	chr1	150527989	150528276	ERVL-MaLR	MLT1L	0.379195	3.33168	8.36064	nucleus	IAV_vs_mock	16
2.90073e+06	chr4	39205926	39208303	L1	L1MEf	0.190142	3.96062	8.35829	nucleus	IAV_vs_mock	8
2.85133e+06	chr4	7870378	7870670	Alu	AluJb	0.035944	2.89292	8.35703	cytosol	dNS1_vs_mock	16
3.03819e+06	chr4	139143976	139145520	L1	L1PBa	0.331476	3.53714	8.35678	nucleus	IAV_vs_mock	16
371822	chr1	244665908	244666449	L2	L2c	0.379425	3.93803	8.35614	nucleus	IAV_vs_mock	16
1.91128e+06	chr19	43850436	43850725	Alu	AluSz6	0.362023	2.8552	8.35389	nucleus	IAV_vs_mock	16
1.90206e+06	chr19	39236011	39236254	ERVL-MaLR	MSTC	0.51633	2.3518	8.35365	nucleus	dNS1_vs_mock	16
3.69215e+06	chr7	44819633	44819803	TcMar-Tigger	Tigger4b	0.179596	3.65685	8.35295	nucleus	IAV_vs_mock	16
260650	chr1	173495176	173496290	ERV1	PABL_A-int	0.278424	4.62624	8.35293	nucleus	IAV_vs_mock	16
1.78871e+06	chr18	51147133	51147860	L1	L1MC5	0.379519	4.10822	8.35251	nucleus	IAV_vs_mock	16
3.92539e+06	chr8	39598810	39599109	Alu	AluSx1	0.379623	2.68078	8.35023	nucleus	IAV_vs_mock	16
2.25425e+06	chr2	210062398	210063942	ERVL-MaLR	THE1B-int	0.036579	7.16343	8.34969	nucleus	IAV_vs_mock	16
2.77392e+06	chr3	157050296	157050492	L2	L2d	0.379623	3.31195	8.34925	nucleus	IAV_vs_mock	16
2.03074e+06	chr2	54990164	54990409	L1	L1MA7	0.379632	2.73188	8.34867	nucleus	IAV_vs_mock	16
3.08059e+06	chr4	168977218	168978263	L2	L2b	0.379648	3.40872	8.34721	nucleus	IAV_vs_mock	16
429248	chr10	31936952	31937356	ERV1	MER101-int	0.00382068	7.30156	8.34661	nucleus	IAV_vs_mock	16
4.15619e+06	chr9	32502545	32503036	ERVL-MaLR	MLT1C2	0.0308303	3.65544	8.34606	nucleus	dNS1_vs_mock	8
2.38756e+06	chr20	49699649	49700236	ERV1	MER4A	7.17412e-09	11.9955	8.34562	cytosol	dNS1_vs_mock	16
2.95148e+06	chr4	76284845	76291059	L1	L1PA8	0.40646	2.25274	8.34482	nucleus	IAV_vs_mock	8
991919	chr12	122876428	122876731	Alu	AluSx1	0.212863	3.20218	8.34454	nucleus	IAV_vs_mock	16
2.30429e+06	chr20	451735	451808	Alu	AluJb	0.37986	3.53055	8.34361	nucleus	IAV_vs_mock	16
196963	chr1	112568898	112569663	L1	L1MB7	0.37986	3.16888	8.34356	nucleus	IAV_vs_mock	16
1.67198e+06	chr17	56877403	56877750	ERVL-MaLR	MLT1L	0.379881	4.28939	8.34241	nucleus	IAV_vs_mock	16
1.61835e+06	chr17	28797635	28797780	MIR	MIRc	0.119243	3.26489	8.34195	nucleus	IAV_vs_mock	16
4.07663e+06	chr8	140492180	140492254	hAT-Blackjack	MER94	0.188403	3.56389	8.34194	nucleus	IAV_vs_mock	16
3.20091e+06	chr5	69297055	69297340	Alu	AluSz	0.183418	3.52991	8.34169	nucleus	IAV_vs_mock	16
3.69216e+06	chr7	44821023	44821317	Alu	AluY	0.379881	3.57413	8.34147	nucleus	IAV_vs_mock	16
1.30729e+06	chr15	34286997	34293148	L1	L1PA7	0.40668	6.64602	8.34129	nucleus	IAV_vs_mock	8
4.15883e+06	chr9	33978491	33978805	Alu	AluY	0.379881	3.56836	8.34068	nucleus	IAV_vs_mock	16
2.03075e+06	chr2	54994963	54995255	Alu	AluSx1	0.379881	2.69107	8.34011	nucleus	IAV_vs_mock	16
2.94865e+06	chr4	74483116	74483261	L1	L1ME4c	0.379881	2.71179	8.34011	nucleus	IAV_vs_mock	16
3.78367e+06	chr7	105165378	105166056	ERV1	LTR12	3.42349e-08	4.37892	8.33942	nucleus	IAV_vs_mock	16
675565	chr11	62840903	62841036	Alu	AluSc8	9.30973e-09	9.842	8.33757	nucleus	IAV_vs_mock	16
2.00285e+06	chr2	37594198	37600327	L1	L1PA6	0.000274722	4.06699	8.33636	nucleus	IAV_vs_mock	8
3.68492e+06	chr7	40131561	40131838	Alu	AluSz	1.9046e-07	5.18064	8.33533	nucleus	IAV_vs_mock	8
4.12855e+06	chr9	12796215	12796510	L1	L1ME4a	0.380048	2.57191	8.33502	nucleus	IAV_vs_mock	16
2.0103e+06	chr2	42268116	42268415	TcMar-Tigger	MER2B	0.0082741	3.15252	8.33427	nucleus	dNS1_vs_mock	16
1.39915e+06	chr15	88634948	88635968	TcMar-Tigger	Tigger2b_Pri	0.000501502	4.4567	8.33383	nucleus	dNS1_vs_mock	16
3.16951e+06	chr5	43414606	43415695	ERVK	MER11C	0.212661	3.08439	8.33374	nucleus	IAV_vs_mock	16
2.91739e+06	chr4	51985081	51990530	L1	L1P1	0.360109	3.08276	8.33359	nucleus	IAV_vs_mock	8
2.03932e+06	chr2	60988962	60989409	L1	HAL1	0.380088	3.17837	8.33303	nucleus	IAV_vs_mock	16
10845.1	chr1	7996627	7997030	ERVL-MaLR	MSTB	0.00101376	3.63986	8.33252	nucleus	IAV_vs_mock	16
3.69215e+06	chr7	44818565	44818831	Alu	AluSz6	0.380088	2.85141	8.33208	nucleus	IAV_vs_mock	16
2.94864e+06	chr4	74479846	74480079	L2	L2d2	0.380088	2.4911	8.33171	nucleus	IAV_vs_mock	16
3.39096e+06	chr6	10667573	10668955	L1	L1PA10	0.380088	2.83302	8.33129	nucleus	IAV_vs_mock	16
1.34226e+06	chr15	56216180	56216816	L1	L1MEf	0.380088	2.59428	8.33071	nucleus	IAV_vs_mock	16
1.61818e+06	chr17	28709715	28709988	Alu	AluSz	8.85907e-08	3.81079	8.33021	nucleus	IAV_vs_mock	16
885386	chr12	62676295	62677813	ERV1	MER52A	0.176728	4.16368	8.32994	nucleus	IAV_vs_mock	16
599387	chr11	10816238	10816733	L2	L2a	0.0235606	3.53313	8.32982	nucleus	IAV_vs_mock	16
2.01032e+06	chr2	42280398	42280702	TcMar-Tigger	MER2	0.102239	2.69057	8.32874	nucleus	dNS1_vs_mock	16
2.94803e+06	chr4	74046586	74049698	L1	L1MA4A	0.407412	5.55052	8.32864	nucleus	IAV_vs_mock	8
2.76416e+06	chr3	150497427	150497839	ERVL-MaLR	MLT1B	0.38013	4.58725	8.32723	nucleus	IAV_vs_mock	16
3.29823e+06	chr5	138497936	138498214	Alu	AluJr4	0.286035	5.14209	8.32714	nucleus	IAV_vs_mock	8
1.90377e+06	chr19	40149347	40149637	Alu	AluJb	0.342374	2.20228	8.32705	nucleus	dNS1_vs_mock	16
3.54718e+06	chr6	116604615	116605373	L1	L1PB1	0.40745	4.33635	8.32699	nucleus	IAV_vs_mock	8
1.63219e+06	chr17	35869196	35869504	Alu	AluSx	0.248928	5.02977	8.3266	nucleus	IAV_vs_mock	8
4.22545e+06	chr9	95990532	95991260	ERV1	LTR1C	NA	1.79752	8.32617	nucleus	dNS1_vs_mock	16
2.85141e+06	chr4	7911515	7911731	MIR	MIRc	0.268837	2.86565	8.32469	nucleus	dNS1_vs_mock	16
3.53875e+06	chr6	110917871	110922603	ERVK	HERVK9-int	6.07596e-09	7.13528	8.32376	nucleus	IAV_vs_mock	16
2.77354e+06	chr3	156764388	156764702	Alu	AluSg	0.380192	2.6222	8.32321	nucleus	IAV_vs_mock	16
1.987e+06	chr2	27802140	27802330	ERVL-MaLR	MSTA	0.380192	3.35463	8.32283	nucleus	IAV_vs_mock	16
2.89994e+06	chr4	38780634	38780848	hAT-Tip100	MER96B	0.380192	2.47617	8.32278	nucleus	IAV_vs_mock	16
858171	chr12	45877739	45879738	L1	L1MC2	4.65646e-08	6.80901	8.32263	nucleus	IAV_vs_mock	16
1.63219e+06	chr17	35869196	35869504	Alu	AluSx	0.232184	5.02977	8.32166	nucleus	IAV_vs_mock	16
2.90003e+06	chr4	38829721	38830432	L1	L1MC2	0.38021	2.56722	8.32146	nucleus	IAV_vs_mock	16
1.98699e+06	chr2	27792239	27792403	MIR	MIRb	0.0485527	6.29892	8.32003	nucleus	IAV_vs_mock	16
3.83442e+06	chr7	139045029	139045265	hAT-Charlie	MER20B	3.07489e-08	12.4821	8.31951	cytosol	dNS1_vs_mock	16
477624	chr10	68093787	68094252	ERV1	MER41B	0.367799	2.79857	8.31929	nucleus	IAV_vs_mock	16
232615	chr1	155574865	155575165	Alu	AluSx	0.380325	3.76514	8.31928	nucleus	IAV_vs_mock	16
3.73942e+06	chr7	76312929	76313210	Alu	AluSp	0.380325	4.27107	8.31912	nucleus	IAV_vs_mock	16
3.61035e+06	chr6	159769530	159770529	L1	L1MEf	0.0124292	2.98875	8.31872	nucleus	IAV_vs_mock	8
963326	chr12	110381327	110381634	Alu	AluSc	0.356765	2.98506	8.31674	nucleus	IAV_vs_mock	16
3.82795e+06	chr7	135084214	135091290	L1	L1MA5	1.97958e-05	10.0732	8.3167	nucleus	IAV_vs_mock	8
4.15604e+06	chr9	32410927	32411217	ERVL-MaLR	MLT1H	5.34595e-08	6.10338	8.31615	nucleus	IAV_vs_mock	16
1.09694e+06	chr13	77292075	77292353	ERVL	MER68	0.634605	3.52239	8.31591	nucleus	dNS1_vs_mock	16
3.29832e+06	chr5	138545604	138545905	Alu	AluSc8	0.408099	3.77016	8.31565	nucleus	IAV_vs_mock	8
487625	chr10	72961162	72964551	L1	L1MA2	0.031191	8.53943	8.31515	nucleus	IAV_vs_mock	8
1.92335e+06	chr19	48868422	48868672	ERV1	HERVIP10FH-int	3.1061e-09	33.2546	8.31469	nucleus	dNS1_vs_mock	8
599390	chr11	10817413	10817933	ERVL-MaLR	MLT1D	0.000156337	4.21415	8.31343	nucleus	IAV_vs_mock	16
2.97e+06	chr4	88436438	88436654	hAT-Charlie	MER20	0.12166	3.09738	8.31301	nucleus	dNS1_vs_mock	16
252196	chr1	167866781	167869426	ERV1	Harlequin-int	0.0610194	4.85098	8.31261	nucleus	IAV_vs_mock	16
1.33323e+06	chr15	50531776	50533024	L1	L1MB4	0.261266	6.06634	8.31133	nucleus	IAV_vs_mock	8
1.44363e+06	chr16	11852435	11852650	hAT-Charlie	MER30	0.175864	3.99344	8.31075	nucleus	IAV_vs_mock	16
3.28698e+06	chr5	131422202	131422606	ERVL-MaLR	MLT1C	0.00187466	3.71636	8.30974	nucleus	IAV_vs_mock	16
2.9487e+06	chr4	74528165	74528298	ERVL-MaLR	MLT1I	0.380907	2.79894	8.30937	nucleus	IAV_vs_mock	16
4.16596e+06	chr9	37805200	37805502	Alu	AluSz	0.0439839	3.71318	8.30864	nucleus	IAV_vs_mock	16
2.24961e+06	chr2	206927008	206931028	L1	L1PA10	0.324162	3.49968	8.30826	nucleus	IAV_vs_mock	16
2.23407e+06	chr2	197476912	197477042	Alu	AluJb	0.212459	3.18354	8.30778	nucleus	IAV_vs_mock	16
3.71866e+06	chr7	66982634	66982940	Alu	AluJr	0.315162	3.74863	8.30778	nucleus	IAV_vs_mock	16
1.6183e+06	chr17	28779976	28780225	Alu	AluSc8	0.381062	2.76455	8.30702	nucleus	IAV_vs_mock	16
2.38755e+06	chr20	49695206	49695255	Alu	AluSq2	0.0199263	4.06085	8.30526	nucleus	dNS1_vs_mock	16
2.03921e+06	chr2	60913083	60913869	L1	L1MEg	0.381112	2.91759	8.30444	nucleus	IAV_vs_mock	16
528561	chr10	97684489	97684799	Alu	AluSx1	0.00498767	3.1309	8.30399	nucleus	IAV_vs_mock	16
2.04698e+06	chr2	65287035	65287210	hAT-Charlie	MER117	0.0190271	4.04914	8.30375	nucleus	IAV_vs_mock	16
3.62273e+06	chr6	169732318	169738737	L1	L1PA8A	5.85137e-09	8.03221	8.30289	nucleus	IAV_vs_mock	16
1.6322e+06	chr17	35877493	35877707	MIR	MIRb	6.94911e-07	7.90001	8.30191	nucleus	dNS1_vs_mock	16
575068	chr10	125861501	125861903	ERVL	MER68	0.0463256	3.54048	8.30028	nucleus	IAV_vs_mock	16
1.98703e+06	chr2	27812089	27812867	L1	L1PA5	0.314707	3.93417	8.29985	nucleus	IAV_vs_mock	16
1.7858e+06	chr18	49460833	49461160	Alu	AluSc8	1.111e-08	5.57612	8.29946	nucleus	IAV_vs_mock	8
876691	chr12	56573636	56573751	hAT-Charlie	MER119	0.409319	6.46302	8.29924	nucleus	IAV_vs_mock	8
232673	chr1	155596503	155596785	Alu	AluJb	0.381411	3.50753	8.29896	nucleus	IAV_vs_mock	16
3.28835e+06	chr5	132408317	132408805	NA	MamRep605	0.0252503	3.99432	8.29851	nucleus	IAV_vs_mock	16
2.03076e+06	chr2	55004889	55005129	L2	L2c	0.381419	2.72186	8.2974	nucleus	IAV_vs_mock	16
2.98868e+06	chr4	102272656	102279158	L1	L1PA7	NA	1.70238	8.2974	nucleus	dNS1_vs_mock	16
2.76419e+06	chr3	150526770	150527237	L1	L1ME3Cz	0.381419	2.79123	8.29681	nucleus	IAV_vs_mock	16
2.22444e+06	chr2	190663596	190664349	L1	L1MEg	0.359167	2.99305	8.29661	nucleus	IAV_vs_mock	16
2.03945e+06	chr2	61059548	61059702	MIR	MIR	0.381419	2.43151	8.29659	nucleus	IAV_vs_mock	16
1.71845e+06	chr17	82611204	82611487	Alu	AluJr	7.0713e-09	6.40345	8.29655	nucleus	IAV_vs_mock	16
1.35377e+06	chr15	63147405	63147697	Alu	AluSp	2.04518e-09	7.14608	8.29629	nucleus	IAV_vs_mock	16
4.11536e+06	chr9	3610932	3613938	L1	L1M1	0.409373	2.19689	8.29622	nucleus	IAV_vs_mock	8
157160	chr1	85590460	85591221	L1	L1MA2	0.381419	3.33484	8.29621	nucleus	IAV_vs_mock	16
3.0806e+06	chr4	168981429	168986079	L1	L1PA15	0.409373	7.29556	8.29616	nucleus	IAV_vs_mock	8
1.91133e+06	chr19	43888532	43890537	TcMar-Tigger	Tigger1	0.358603	2.8503	8.29602	nucleus	IAV_vs_mock	16
1.66223e+06	chr17	50878016	50878156	L2	L2d2	0.381419	3.29674	8.296	nucleus	IAV_vs_mock	16
2.94862e+06	chr4	74464009	74464374	CR1	L3	0.381419	2.69804	8.2954	nucleus	IAV_vs_mock	16
3.76413e+06	chr7	93973786	93975277	L1	L1MC4a	0.381419	4.17936	8.2954	nucleus	IAV_vs_mock	16
3.69215e+06	chr7	44817663	44817953	Alu	AluSp	0.381419	3.37662	8.2954	nucleus	IAV_vs_mock	16
1.61834e+06	chr17	28793743	28794047	Alu	AluSp	0.381419	2.77618	8.29519	nucleus	IAV_vs_mock	16
533450	chr10	100395316	100395767	L1	HAL1	0.38144	2.84264	8.29362	nucleus	IAV_vs_mock	16
4.61023e+06	chrX	123944829	123945131	Alu	AluJb	0.38144	3.0437	8.2934	nucleus	IAV_vs_mock	16
876702	chr12	56576056	56576358	Alu	AluSz	0.040388	6.83307	8.29303	nucleus	IAV_vs_mock	16
3.41924e+06	chr6	27816071	27816362	Alu	AluSz	0.38144	3.01054	8.29243	nucleus	IAV_vs_mock	16
987439	chr12	121020124	121020434	Alu	AluJo	2.67916e-06	10.1562	8.29209	nucleus	dNS1_vs_mock	16
1.27981e+06	chr14	102626275	102626416	ERVL	LTR16D	NA	1.9778	8.29145	nucleus	dNS1_vs_mock	16
4.5367e+06	chrX	68335648	68335941	Alu	AluSz	NA	1.70161	8.29143	nucleus	dNS1_vs_mock	16
1295.1	chr1	1017170	1018876	ERV1	LTR12C	3.60519e-08	10.8673	8.29105	nucleus	dNS1_vs_mock	8
1.95704e+06	chr2	9568884	9569182	Alu	AluJr	5.1571e-06	3.57448	8.29005	nucleus	IAV_vs_mock	16
3.24176e+06	chr5	97121269	97122540	L1	HAL1ME	0.409883	3.31019	8.29005	nucleus	IAV_vs_mock	8
3.69267e+06	chr7	45092116	45093498	L1	L1MB8	0.409908	3.81828	8.28937	nucleus	IAV_vs_mock	8
4.22912e+06	chr9	98043466	98044362	ERV1	MER4B-int	0.0676963	3.93797	8.28766	nucleus	IAV_vs_mock	16
4.22913e+06	chr9	98049370	98049871	ERV1	MER41B	0.000169379	4.24891	8.28711	nucleus	IAV_vs_mock	16
3.01673e+06	chr4	122744167	122744602	ERVL	LTR40c	0.00258383	3.45044	8.28686	nucleus	IAV_vs_mock	16
760555	chr11	114392256	114392559	Alu	AluSx1	0.381786	4.13863	8.28652	nucleus	IAV_vs_mock	16
1.90804e+06	chr19	42102878	42103106	L2	L2c	0.381786	3.72062	8.28608	nucleus	IAV_vs_mock	16
1.35378e+06	chr15	63152008	63152268	Alu	AluJr	7.25633e-09	6.59286	8.28606	nucleus	IAV_vs_mock	16
866690	chr12	50762944	50763244	Alu	AluSp	0.381786	2.92088	8.28511	nucleus	IAV_vs_mock	16
1.69395e+06	chr17	68260157	68260309	MIR	MIR3	0.381786	3.28395	8.28511	nucleus	IAV_vs_mock	16
234044	chr1	156229871	156230015	hAT-Blackjack	MER63B	0.381786	3.09862	8.28473	nucleus	IAV_vs_mock	16
1.15397e+06	chr14	22930733	22930999	Alu	AluSq	1.23612e-06	7.2208	8.28471	nucleus	IAV_vs_mock	16
2.77388e+06	chr3	157020296	157021487	L1	L1PA3	0.381786	2.62963	8.28451	nucleus	IAV_vs_mock	16
371806	chr1	244657531	244657869	ERVL-MaLR	MLT1L	0.381786	3.33247	8.28451	nucleus	IAV_vs_mock	16
1.35366e+06	chr15	63096860	63097155	Alu	AluSp	3.68146e-08	8.73607	8.28417	nucleus	IAV_vs_mock	16
2.92299e+06	chr4	55486052	55487998	L1	HAL1	5.22856e-07	3.16656	8.28409	nucleus	IAV_vs_mock	8
3.76415e+06	chr7	93983965	93984395	ERVL-MaLR	MLT1C2	0.381811	3.11814	8.28391	nucleus	IAV_vs_mock	16
2.76416e+06	chr3	150497427	150497839	ERVL-MaLR	MLT1B	0.410246	4.58725	8.28378	nucleus	IAV_vs_mock	8
1.91956e+06	chr19	47387443	47387738	Alu	AluJb	0.381856	2.57458	8.28309	nucleus	IAV_vs_mock	16
2.64118e+06	chr3	63973514	63974122	ERV1	LTR27	0.0924075	3.45105	8.28307	nucleus	IAV_vs_mock	16
3.42564e+06	chr6	31833573	31833869	Alu	AluSx	0.410273	2.58205	8.28242	nucleus	IAV_vs_mock	8
514017	chr10	89406089	89406201	L1	L1PA11	2.36799e-08	8.60969	8.28224	nucleus	dNS1_vs_mock	8
2.03979e+06	chr2	61227434	61227712	Alu	AluSz	0.175033	2.41252	8.28133	nucleus	IAV_vs_mock	8
2.49153e+06	chr22	27959076	27959856	L1	L1MEc	0.00233616	3.94968	8.28097	nucleus	IAV_vs_mock	16
1.90352e+06	chr19	39995750	39996075	L1	L1MC4	7.64186e-06	4.29639	8.28081	nucleus	IAV_vs_mock	16
329584	chr1	218322728	218324591	ERV1	MER52D	0.380768	2.59823	8.27879	nucleus	IAV_vs_mock	16
429248	chr10	31936952	31937356	ERV1	MER101-int	0.0051073	7.30156	8.27796	nucleus	IAV_vs_mock	8
719716	chr11	86944041	86944420	ERVL-MaLR	MLT1C2	0.116982	3.61062	8.27766	nucleus	dNS1_vs_mock	16
760532	chr11	114382374	114383398	L1	L1PREC2	1.40026e-09	8.56408	8.27748	nucleus	IAV_vs_mock	8
533474	chr10	100401311	100401657	L1	L1ME3Cz	0.382191	3.13665	8.27715	nucleus	IAV_vs_mock	16
229450	chr1	153995242	153995337	Alu	Alu	0.382191	2.61406	8.27693	nucleus	IAV_vs_mock	16
223442	chr1	150529163	150529357	L2	L2	0.348831	3.10555	8.27659	nucleus	IAV_vs_mock	16
2.7736e+06	chr3	156796520	156796807	Alu	AluSx1	0.382191	2.6359	8.27638	nucleus	IAV_vs_mock	16
412257	chr10	21778610	21781440	L1	L1PA5	0.382191	3.02968	8.27617	nucleus	IAV_vs_mock	16
3.03891e+06	chr4	139492990	139493540	L2	L2a	0.359992	2.97545	8.27597	nucleus	IAV_vs_mock	16
487625	chr10	72982445	72983735	L1	L1M4	0.100764	3.59965	8.27594	nucleus	IAV_vs_mock	16
3.17633e+06	chr5	53012495	53018647	L1	L1PA13	0.000183471	9.64621	8.27576	nucleus	IAV_vs_mock	16
3.91103e+06	chr8	30589953	30590468	L1	L1ME1	0.34589	3.16317	8.27575	nucleus	IAV_vs_mock	16
3.3722e+06	chr5	179748539	179748953	L1	HAL1	0.351676	3.00223	8.27562	nucleus	IAV_vs_mock	16
760537	chr11	114384551	114385101	ERVL-MaLR	MLT1F	0.329095	3.87181	8.27456	nucleus	IAV_vs_mock	8
2.76213e+06	chr3	149289532	149294589	ERV1	MER52-int	0.382192	3.87967	8.27436	nucleus	IAV_vs_mock	16
2.77392e+06	chr3	157053006	157053726	hAT-Charlie	Charlie2a	0.382192	3.01284	8.27414	nucleus	IAV_vs_mock	16
1.61831e+06	chr17	28784196	28784531	Alu	AluJr	0.382192	2.65828	8.27391	nucleus	IAV_vs_mock	16
2.03087e+06	chr2	55074543	55076347	L1	L1PB1	0.382192	2.97318	8.27391	nucleus	IAV_vs_mock	16
1.61837e+06	chr17	28807005	28807314	Alu	AluSp	0.382197	3.05882	8.27353	nucleus	IAV_vs_mock	16
223553	chr1	150589089	150589313	MIR	MIRb	0.00887234	3.03547	8.27198	nucleus	IAV_vs_mock	16
876708	chr12	56577674	56577987	Alu	AluSx3	0.279183	5.51145	8.27197	nucleus	IAV_vs_mock	8
2.01757e+06	chr2	46472059	46478104	L1	L1PA5	3.60027e-08	10.0617	8.27103	nucleus	IAV_vs_mock	8
2.77359e+06	chr3	156791109	156791190	hAT-Charlie	Charlie8	0.382289	2.49747	8.2709	nucleus	IAV_vs_mock	16
4.1562e+06	chr9	32523297	32523998	L2	L2c	2.80457e-07	7.74255	8.26955	nucleus	dNS1_vs_mock	8
2.85143e+06	chr4	7917935	7918040	MIR	MIR3	0.0299655	3.62029	8.2695	nucleus	dNS1_vs_mock	16
1.01007e+06	chr13	18210126	18210434	Alu	AluSg	0.13305	2.84892	8.26773	nucleus	IAV_vs_mock	16
2.22463e+06	chr2	190772251	190778401	L1	L1PA4	0.41129	4.68854	8.26729	nucleus	IAV_vs_mock	8
760544	chr11	114388588	114388880	Alu	AluJr	0.41129	3.33178	8.26713	nucleus	IAV_vs_mock	8
2.30431e+06	chr20	455176	455316	hAT-Blackjack	MER94	0.250285	6.87141	8.26646	nucleus	IAV_vs_mock	8
3.20087e+06	chr5	69279712	69279788	ERVL	LTR16D	2.22303e-06	3.12086	8.2662	nucleus	IAV_vs_mock	16
3.63542e+06	chr7	6448700	6449057	Alu	AluSp	0.0411791	2.85044	8.26604	nucleus	IAV_vs_mock	16
226367	chr1	151956382	151957875	ERV1	MER65-int	0.382485	2.42731	8.26513	nucleus	IAV_vs_mock	16
2.38755e+06	chr20	49695265	49695348	hAT-Charlie	MER1B	0.000125226	3.98071	8.26481	nucleus	dNS1_vs_mock	16
260650	chr1	173495176	173496290	ERV1	PABL_A-int	0.300937	4.62624	8.26467	nucleus	IAV_vs_mock	8
2.22477e+06	chr2	190848578	190848723	TcMar-Mariner	MARNA	0.382485	2.55669	8.26324	nucleus	IAV_vs_mock	16
3.02439e+06	chr4	128260450	128261899	ERV1	Harlequin-int	0.292712	4.39435	8.26292	nucleus	IAV_vs_mock	16
2.30903e+06	chr20	2819999	2820255	L1	L1ME5	NA	1.83714	8.26287	nucleus	dNS1_vs_mock	16
3.33573e+06	chr5	159233909	159236408	ERVL	HERVL-int	0.382485	3.20506	8.2627	nucleus	IAV_vs_mock	16
2.77359e+06	chr3	156789026	156789140	TcMar-Tigger	MamRep434	0.382485	2.51684	8.2627	nucleus	IAV_vs_mock	16
1.32457e+06	chr15	44779188	44779473	L1	L1ME3G	0.0095221	2.71864	8.26269	nucleus	IAV_vs_mock	16
1.61835e+06	chr17	28797794	28798052	Alu	AluJr	0.22284	3.05824	8.26173	nucleus	IAV_vs_mock	16
2.03085e+06	chr2	55061735	55062550	ERV1	LTR1A2	0.382485	2.81632	8.26164	nucleus	IAV_vs_mock	16
2.0323e+06	chr2	55814033	55820140	L1	L1PA4	0.411618	7.15026	8.26155	nucleus	IAV_vs_mock	8
3.63536e+06	chr7	6425280	6425569	Alu	AluSg4	0.382485	2.66899	8.26142	nucleus	IAV_vs_mock	16
1.90208e+06	chr19	39242909	39243113	Alu	AluJr	0.0520077	3.29383	8.2614	nucleus	dNS1_vs_mock	16
1.91907e+06	chr19	47212956	47213070	MIR	MIR	0.382485	2.79459	8.26103	nucleus	IAV_vs_mock	16
1.33321e+06	chr15	50522144	50522364	Alu	AluJo	0.382485	3.04737	8.26103	nucleus	IAV_vs_mock	16
1.90094e+06	chr19	38814499	38814795	Alu	AluSz	0.382485	3.63752	8.26103	nucleus	IAV_vs_mock	16
1.987e+06	chr2	27798775	27798869	L2	L2c	0.188849	3.68426	8.26052	nucleus	IAV_vs_mock	16
1.27978e+06	chr14	102616571	102617063	ERVL	MER21B	0.702332	2.12295	8.25937	nucleus	dNS1_vs_mock	16
1.20532e+06	chr14	58425129	58425415	Alu	AluSx1	0.102066	3.17498	8.25886	nucleus	IAV_vs_mock	16
1.67199e+06	chr17	56879397	56879689	Alu	AluJb	0.382644	3.27854	8.25799	nucleus	IAV_vs_mock	16
2.76414e+06	chr3	150486296	150486654	ERVL-MaLR	THE1B	0.11204	3.69156	8.25797	nucleus	IAV_vs_mock	16
4.11429e+06	chr9	2893010	2897300	L1	L1PA4	0.41186	2.64433	8.25789	nucleus	IAV_vs_mock	8
907555	chr12	76837951	76838858	L1	HAL1b	0.272151	2.71683	8.25774	nucleus	IAV_vs_mock	8
409796	chr10	20326820	20327913	ERV1	MER57A-int	0.463011	2.97468	8.25767	nucleus	dNS1_vs_mock	16
510041	chr10	86933076	86933229	L1	L1PA16	0.382662	3.52084	8.25716	nucleus	IAV_vs_mock	16
858100	chr12	45833463	45834213	L1	L1ME3A	0.0636416	5.30127	8.25703	nucleus	IAV_vs_mock	8
3.26315e+06	chr5	113620109	113625445	ERV1	HERV9NC-int	0.289073	3.18609	8.25701	nucleus	dNS1_vs_mock	16
1.17535e+06	chr14	37395820	37398501	L1	L1PB1	0.411965	3.23736	8.25598	nucleus	IAV_vs_mock	8
2.3043e+06	chr20	452348	452613	Alu	AluJo	0.396899	6.91105	8.25583	nucleus	IAV_vs_mock	8
3.56152e+06	chr6	127363457	127364612	ERVL-MaLR	THE1D-int	0.119771	2.76564	8.25336	nucleus	IAV_vs_mock	16
532391	chr10	99868285	99870532	L1	L1PA8	0.41208	8.55951	8.25312	nucleus	IAV_vs_mock	8
1.95704e+06	chr2	9567208	9567461	Alu	AluJb	0.00105773	2.94937	8.25301	nucleus	IAV_vs_mock	16
3.77331e+06	chr7	99549389	99550061	L1	L1PA5	0.045204	4.33328	8.25286	nucleus	IAV_vs_mock	8
1.16446e+06	chr14	30743463	30743795	ERVL	LTR16A	0.41208	5.72672	8.25281	nucleus	IAV_vs_mock	8
3.94164e+06	chr8	53890849	53891082	L1	L1ME3	0.362539	2.82342	8.25259	nucleus	IAV_vs_mock	16
3.83457e+06	chr7	139111379	139111660	L2	L2d2	0.270685	4.4082	8.25227	cytosol	dNS1_vs_mock	16
3.30634e+06	chr5	142959275	142959866	ERVL-MaLR	MLT1E3	0.239083	3.13607	8.25149	nucleus	dNS1_vs_mock	16
223273	chr1	150452160	150452446	ERVL-MaLR	MLT1C2	0.382898	2.82093	8.25133	nucleus	IAV_vs_mock	16
509998	chr10	86908359	86908700	L1	L1MEf	0.382898	3.05001	8.25072	nucleus	IAV_vs_mock	16
429259	chr10	31941622	31941921	Alu	AluSp	0.354092	3.1249	8.2504	nucleus	IAV_vs_mock	16
3.5616e+06	chr6	127412807	127413734	L1	L1PA6	0.382898	2.50794	8.25011	nucleus	IAV_vs_mock	16
3.03811e+06	chr4	139105603	139105895	Alu	AluJr	0.382898	2.97852	8.24988	nucleus	IAV_vs_mock	16
3.20453e+06	chr5	71344238	71344251	ERVL-MaLR	MLT1A	0.703183	2.33015	8.24964	nucleus	dNS1_vs_mock	16
876643	chr12	56552577	56552856	Alu	AluJb	0.41208	3.22928	8.24963	nucleus	IAV_vs_mock	8
3.69212e+06	chr7	44811029	44811458	L1	L1MC5a	0.200772	7.68548	8.24957	nucleus	IAV_vs_mock	8
876652	chr12	56555595	56555881	Alu	AluJr	0.41208	2.72973	8.249	nucleus	IAV_vs_mock	8
842198	chr12	31733786	31734288	ERV1	LTR8	0.382898	3.04024	8.24888	nucleus	IAV_vs_mock	16
223267	chr1	150453575	150454499	L1	L1MEg1	0.382898	3.3836	8.24865	nucleus	IAV_vs_mock	16
1.61827e+06	chr17	28769623	28770264	L2	L2a	5.41878e-07	7.16188	8.24862	nucleus	IAV_vs_mock	16
2.03089e+06	chr2	55083788	55084798	ERVL	MER21C	0.382898	2.82024	8.24804	nucleus	IAV_vs_mock	16
1.90803e+06	chr19	42101997	42102458	L1	L1ME3A	0.382898	3.71626	8.24804	nucleus	IAV_vs_mock	16
1.98699e+06	chr2	27793099	27794008	L1	L1MC4	0.41208	15.5108	8.24792	nucleus	IAV_vs_mock	8
2.03938e+06	chr2	61019702	61019976	L1	L1M5	0.382898	2.41918	8.24781	nucleus	IAV_vs_mock	16
767971	chr11	118739569	118739989	ERVL	LTR33C	0.382898	2.70579	8.24781	nucleus	IAV_vs_mock	16
2.31147e+06	chr20	4081393	4082128	L1	L1MC4	0.336115	2.56826	8.24717	nucleus	dNS1_vs_mock	16
2.98865e+06	chr4	102240614	102244869	ERV1	HERV9NC-int	0.703293	2.00975	8.24703	nucleus	dNS1_vs_mock	16
720167	chr11	87212540	87212845	Alu	AluSx3	NA	1.88814	8.24703	nucleus	dNS1_vs_mock	16
3.83445e+06	chr7	139060278	139060510	ERV1?	LTR103b_Mam	0.00062691	3.69559	8.24551	nucleus	dNS1_vs_mock	16
2.85134e+06	chr4	7871737	7871839	L2	L2c	0.26156	3.10608	8.24533	nucleus	dNS1_vs_mock	16
513904	chr10	89340277	89340581	Alu	AluY	2.89534e-10	20.36	8.24525	cytosol	dNS1_vs_mock	16
2.96997e+06	chr4	88418718	88419025	Alu	AluSx1	NA	1.83156	8.2426	nucleus	dNS1_vs_mock	16
741824	chr11	102391211	102392238	L1	L1P4d	2.06236e-10	10.6249	8.24186	nucleus	IAV_vs_mock	16
3.41603e+06	chr6	25999231	26000197	ERVK	LTR5_Hs	0.38144	3.14424	8.24172	nucleus	IAV_vs_mock	16
3.92309e+06	chr8	38185863	38187471	L1	L1M4b	0.120202	6.49072	8.24168	nucleus	IAV_vs_mock	16
4.15884e+06	chr9	33980674	33980965	Alu	AluJb	0.383396	3.27187	8.24133	nucleus	IAV_vs_mock	16
3.9417e+06	chr8	53922961	53923185	L1	L1MB7	0.383419	2.49866	8.23987	nucleus	IAV_vs_mock	16
2.04701e+06	chr2	65302422	65302845	L1	L1M6	0.0264231	4.57373	8.23902	nucleus	IAV_vs_mock	16
1.7645e+06	chr18	35309230	35310084	ERVL	MER21C	0.000243416	3.75939	8.2389	nucleus	IAV_vs_mock	8
2.94875e+06	chr4	74571860	74572407	ERVL-MaLR	MLT1E2	0.383501	2.47599	8.23825	nucleus	IAV_vs_mock	16
1.54455e+06	chr16	75216264	75216487	L1	L1MB5	0.0213823	4.1598	8.23776	nucleus	IAV_vs_mock	8
1.3332e+06	chr15	50517189	50517485	Alu	AluSq2	0.38354	3.29779	8.23717	nucleus	IAV_vs_mock	16
3.16032e+06	chr5	37252088	37252628	ERVL-MaLR	MSTA	0.412553	3.37129	8.23691	nucleus	IAV_vs_mock	8
4.22912e+06	chr9	98045712	98046431	ERV1	MER57-int	0.00036876	5.62026	8.23657	nucleus	IAV_vs_mock	16
2.22487e+06	chr2	190903880	190903990	L2	L2a	0.375816	2.64123	8.23656	nucleus	IAV_vs_mock	16
2.2249e+06	chr2	190930071	190930357	Alu	AluJb	0.0488897	3.03616	8.23641	nucleus	IAV_vs_mock	16
667125	chr11	57847858	57853995	L1	L1PA6	0.00309042	4.79974	8.2356	nucleus	IAV_vs_mock	8
858235	chr12	45917277	45917460	L1	L1ME3G	0.374242	2.73204	8.23556	nucleus	IAV_vs_mock	16
2.76414e+06	chr3	150489195	150489631	ERV1	LTR23	0.177582	4.46624	8.23536	nucleus	IAV_vs_mock	16
597022	chr11	9457098	9457406	Alu	AluSx1	0.0908876	3.78772	8.2348	nucleus	IAV_vs_mock	16
1.91906e+06	chr19	47212072	47212155	MIR	MIRb	0.383626	2.8642	8.23431	nucleus	IAV_vs_mock	16
3.28845e+06	chr5	132458093	132458889	L1	L1ME3A	0.029511	5.2875	8.23421	nucleus	dNS1_vs_mock	8
514018	chr10	89406217	89406836	ERV1	LTR12	1.9327e-09	22.5727	8.23419	nucleus	IAV_vs_mock	16
3.41924e+06	chr6	27816796	27817408	ERV1	LTR48B	0.199844	3.34727	8.23412	nucleus	IAV_vs_mock	16
2.98914e+06	chr4	102586088	102586501	L2	L2	0.00736303	4.42173	8.23383	nucleus	IAV_vs_mock	16
2.76414e+06	chr3	150489195	150489631	ERV1	LTR23	0.192381	4.46624	8.23359	nucleus	IAV_vs_mock	8
26452.1	chr1	15817877	15818171	Alu	AluSx3	0.383694	2.65591	8.23323	nucleus	IAV_vs_mock	16
215308	chr1	145649981	145654272	L1	L1PA10	0.158321	2.87014	8.23275	nucleus	IAV_vs_mock	8
1.67197e+06	chr17	56870074	56870464	ERV1	MER57F	0.0029951	3.47259	8.23191	nucleus	IAV_vs_mock	8
3.0865e+06	chr4	173283658	173287132	ERV1	LTR25-int	0.0981448	10.4603	8.23169	nucleus	IAV_vs_mock	8
2.89979e+06	chr4	38707341	38708936	L1	L1ME1	0.383734	2.32421	8.23142	nucleus	IAV_vs_mock	16
2.85133e+06	chr4	7869792	7869962	L1	L1MEd	0.13897	2.6416	8.23121	cytosol	dNS1_vs_mock	16
1.66225e+06	chr17	50883947	50884431	L2	L2b	0.383828	3.19134	8.22816	nucleus	IAV_vs_mock	16
3.63535e+06	chr7	6422555	6422895	L1	L1PA16	0.00151589	3.85224	8.22774	nucleus	IAV_vs_mock	16
1.63219e+06	chr17	35870069	35870383	L1	L1MC4	4.32658e-06	5.54556	8.22742	nucleus	IAV_vs_mock	16
3.56163e+06	chr6	127428131	127429041	ERV1	LTR12	0.341166	3.22502	8.22736	nucleus	IAV_vs_mock	16
500118	chr10	80095914	80097782	L1	L1PA7	0.346852	3.54672	8.22717	nucleus	IAV_vs_mock	8
2.94805e+06	chr4	74066154	74066657	ERV1	MER41B	0.142023	5.72721	8.22674	nucleus	IAV_vs_mock	8
3.70008e+06	chr7	50812091	50812606	ERV1	LTR36	NA	1.71221	8.22654	nucleus	dNS1_vs_mock	16
1.61837e+06	chr17	28805079	28805264	Alu	AluJb	0.353852	3.11096	8.22635	nucleus	IAV_vs_mock	16
1.34805e+06	chr15	59634923	59635219	Alu	AluSg	0.00455453	3.21494	8.22632	nucleus	IAV_vs_mock	16
3.04749e+06	chr4	145591321	145597421	L1	L1PA5	0.412992	3.62359	8.22613	nucleus	IAV_vs_mock	8
4.67479e+06	chrY	13071628	13077909	L1	L1PA6	0.383908	2.66325	8.22606	nucleus	IAV_vs_mock	16
3.29822e+06	chr5	138498487	138498648	L1	L1ME1	0.1973	3.60448	8.22564	nucleus	IAV_vs_mock	16
2.04701e+06	chr2	65299284	65299625	ERVL-MaLR	MLT1J2	0.026133	3.58697	8.22558	nucleus	IAV_vs_mock	8
1.00914e+06	chr12	132761048	132761359	L2	L2	6.82288e-08	5.63511	8.22449	cytosol	dNS1_vs_mock	16
1.54457e+06	chr16	75220171	75220483	Alu	AluSz	0.013032	3.67572	8.22394	nucleus	IAV_vs_mock	16
1.19464e+06	chr14	51641756	51641949	hAT-Charlie	MER20	0.383501	2.48373	8.22357	nucleus	IAV_vs_mock	16
2.03077e+06	chr2	55015487	55015703	L1	L1ME4a	0.38408	2.31117	8.22333	nucleus	IAV_vs_mock	16
2.01027e+06	chr2	42250671	42251183	hAT-Charlie	MER1A	0.331498	3.04586	8.22225	nucleus	dNS1_vs_mock	16
3.02357e+06	chr4	127857791	127860059	L1	L1PBa	0.413294	3.88394	8.22218	nucleus	IAV_vs_mock	8
1.95283e+06	chr2	6833488	6833679	ERVL-MaLR	MLT1A	0.245728	3.50396	8.2204	nucleus	dNS1_vs_mock	16
3.83457e+06	chr7	139114381	139116488	ERVL	ERV3-16A3_I-int	0.339995	2.57361	8.22039	nucleus	dNS1_vs_mock	16
2.76421e+06	chr3	150531142	150531590	L1	L1MC5	0.384235	2.64995	8.21777	nucleus	IAV_vs_mock	16
1.22969e+06	chr14	73378038	73379040	L1	L1MC1	0.384235	3.04695	8.21777	nucleus	IAV_vs_mock	16
4.65663e+06	chrX	155319266	155325749	L1	L1PA8	0.391848	2.70275	8.21768	nucleus	IAV_vs_mock	8
1.98701e+06	chr2	27804214	27804432	L1	L1MB8	0.384235	3.64029	8.21737	nucleus	IAV_vs_mock	16
4.5367e+06	chrX	68339903	68340717	L1	L1MB8	NA	1.53373	8.21658	nucleus	dNS1_vs_mock	16
254594	chr1	169345608	169346804	L2	L2a	0.413653	5.39382	8.21639	nucleus	IAV_vs_mock	8
3.20094e+06	chr5	69305488	69305904	ERVK	LTR3	0.247144	2.53487	8.21636	nucleus	IAV_vs_mock	16
2.38755e+06	chr20	49695412	49695700	Alu	AluSx	0.0339929	4.62714	8.21618	nucleus	dNS1_vs_mock	16
3.92347e+06	chr8	38389233	38389517	Alu	AluSz	0.127653	7.4243	8.21567	nucleus	IAV_vs_mock	8
294978	chr1	196935963	196942099	L1	L1PA6	0.384327	3.90737	8.21565	nucleus	IAV_vs_mock	16
1.16444e+06	chr14	30729879	30732087	L1	L1PA5	0.329229	3.47722	8.21534	nucleus	IAV_vs_mock	16
986338	chr12	120525959	120526698	TcMar-Tigger	Tigger6a	4.4346e-09	6.56107	8.21515	nucleus	IAV_vs_mock	16
3.01186e+06	chr4	119251687	119255882	L1	L1PA7	0.00044556	8.2866	8.21502	nucleus	IAV_vs_mock	8
2.97014e+06	chr4	88513494	88514174	L2	L2	0.00929189	4.89519	8.21498	nucleus	IAV_vs_mock	16
1.92336e+06	chr19	48871836	48872146	Alu	AluSp	1.15793e-06	4.83189	8.21433	cytosol	dNS1_vs_mock	16
3.16937e+06	chr5	43321766	43322830	ERV1	HERVH-int	0.384389	3.28109	8.214	nucleus	IAV_vs_mock	16
866685	chr12	50760507	50760812	Alu	AluSz	0.00498821	4.28199	8.21391	nucleus	IAV_vs_mock	16
1.17044e+06	chr14	34552957	34553254	Alu	AluSz	1.22493e-06	3.74526	8.21387	nucleus	dNS1_vs_mock	16
2.7739e+06	chr3	157032757	157034803	TcMar-Tigger	Tigger1	0.384389	4.28991	8.21337	nucleus	IAV_vs_mock	16
254450	chr1	169227400	169227817	ERVL-MaLR	MLT1A	0.384389	2.42585	8.21251	nucleus	IAV_vs_mock	16
229505	chr1	154013292	154013603	Alu	AluSz	0.384389	3.4612	8.21227	nucleus	IAV_vs_mock	16
3.02439e+06	chr4	128260450	128261899	ERV1	Harlequin-int	0.312663	4.39435	8.20871	nucleus	IAV_vs_mock	8
1.6322e+06	chr17	35877493	35877707	MIR	MIRb	1.6649e-07	7.90001	8.20761	nucleus	IAV_vs_mock	16
1.27979e+06	chr14	102618847	102619070	L2	L2c	NA	1.68292	8.20758	nucleus	dNS1_vs_mock	16
634112	chr11	32750170	32751856	L1	L1MA3	0.41413	3.75355	8.20746	nucleus	IAV_vs_mock	8
2.7739e+06	chr3	157032757	157034803	TcMar-Tigger	Tigger1	0.41413	4.28991	8.2073	nucleus	IAV_vs_mock	8
2.98915e+06	chr4	102590369	102592720	TcMar-Tigger	Tigger1	2.27485e-06	9.02728	8.20663	nucleus	IAV_vs_mock	8
2.24291e+06	chr2	202856103	202858649	L1	L1PA8	0.00488162	3.25043	8.20578	nucleus	IAV_vs_mock	16
3.79508e+06	chr7	112843527	112845499	L1	L1PREC2	0.384676	2.51204	8.20524	nucleus	IAV_vs_mock	16
3.76414e+06	chr7	93978997	93979285	ERVL-MaLR	MLT1N2	0.384676	3.0203	8.20477	nucleus	IAV_vs_mock	16
2.28589e+06	chr2	230120030	230122600	ERVL	HERVL-int	0.414206	3.36336	8.20467	nucleus	IAV_vs_mock	8
234044	chr1	156229303	156229561	hAT-Blackjack	MER63B	0.251179	6.085	8.20319	nucleus	IAV_vs_mock	16
1.70716e+06	chr17	75801853	75802147	Alu	AluSz6	0.368294	2.75755	8.20314	nucleus	IAV_vs_mock	16
3.56164e+06	chr6	127436823	127437068	NA	MamRep605b	0.38479	2.48858	8.20287	nucleus	IAV_vs_mock	16
229548	chr1	154033053	154033917	L1	L1MA3	0.384795	4.11634	8.20248	nucleus	IAV_vs_mock	16
2.10185e+06	chr2	105339843	105340579	L2	L2a	1.51758e-08	4.55786	8.20212	nucleus	IAV_vs_mock	8
487646	chr10	72973966	72976151	L1	L1MA5A	0.130337	6.17164	8.2021	nucleus	IAV_vs_mock	16
966257	chr12	111614750	111614930	ERVL-MaLR	MLT1H2	0.384795	2.78758	8.202	nucleus	IAV_vs_mock	16
3.71867e+06	chr7	66983365	66983592	Alu	AluSx	0.384795	2.97541	8.20161	nucleus	IAV_vs_mock	16
3.03808e+06	chr4	139096770	139097170	L1	L1ME3Cz	0.384796	2.53364	8.20121	nucleus	IAV_vs_mock	16
2.97e+06	chr4	88433350	88433773	ERVL-MaLR	MSTC	0.708097	2.26926	8.20117	nucleus	dNS1_vs_mock	16
760532	chr11	114382374	114383398	L1	L1PREC2	1.53043e-09	8.56408	8.20021	nucleus	IAV_vs_mock	16
3.01674e+06	chr4	122750863	122752583	L1	L1M1	0.148522	17.2653	8.20009	nucleus	IAV_vs_mock	8
516281	chr10	90910967	90911673	L1	L1PA10	0.119425	2.84228	8.19991	nucleus	IAV_vs_mock	16
232608	chr1	155572650	155572944	Alu	AluSp	0.361057	2.93442	8.19973	nucleus	IAV_vs_mock	16
2.85142e+06	chr4	7917270	7917424	L1	L1ME3G	0.23974	2.993	8.19948	nucleus	dNS1_vs_mock	16
532551	chr10	99950361	99951922	ERVL-MaLR	THE1B-int	4.53902e-09	6.62194	8.19938	nucleus	IAV_vs_mock	16
1.69396e+06	chr17	68263846	68264160	Alu	AluSz	0.384925	2.65965	8.19883	nucleus	IAV_vs_mock	16
2.01041e+06	chr2	42347982	42348637	L1	L1MC4	0.0106669	3.9242	8.19878	nucleus	IAV_vs_mock	8
3.08642e+06	chr4	173225718	173226148	ERVL	LTR16A	0.384932	2.75494	8.19843	nucleus	IAV_vs_mock	16
3.24171e+06	chr5	97084498	97085786	ERV1	LTR12C	0.414678	3.9275	8.19832	nucleus	IAV_vs_mock	8
1.1509e+06	chr14	21003918	21005297	ERV1	PABL_A-int	0.38496	3.65151	8.1978	nucleus	IAV_vs_mock	16
1.66222e+06	chr17	50873870	50874485	L1	L1ME4a	0.414689	4.83402	8.19737	nucleus	IAV_vs_mock	8
1.29433e+06	chr15	25288711	25292063	L1	L1MA9	0.414689	2.3257	8.19737	nucleus	IAV_vs_mock	8
985675	chr12	120292321	120292608	Alu	AluSg4	4.4301e-07	10.7355	8.1968	cytosol	IAV_vs_mock	16
2.0514e+06	chr2	68213747	68215298	L1	L1PA15	2.35042e-05	4.24156	8.19397	nucleus	IAV_vs_mock	8
1.21015e+06	chr14	61708904	61709195	Alu	AluSp	0.000107911	4.28286	8.19376	nucleus	IAV_vs_mock	16
2.89993e+06	chr4	38777112	38777510	L2	L2a	0.385191	2.64644	8.19365	nucleus	IAV_vs_mock	16
161985	chr1	88840301	88841694	L1	L1ME3F	5.48251e-07	4.17959	8.1923	nucleus	IAV_vs_mock	16
3.92347e+06	chr8	38390203	38390333	Alu	FLAM_A	0.385234	3.86685	8.19189	nucleus	IAV_vs_mock	16
2.30419e+06	chr20	401408	401714	Alu	AluSc	0.000533905	3.06326	8.19185	nucleus	IAV_vs_mock	16
3.20096e+06	chr5	69318935	69319227	Alu	AluSz6	0.385234	2.62804	8.1915	nucleus	IAV_vs_mock	16
1.63526e+06	chr17	37499008	37499311	ERVL-MaLR	THE1D	0.383828	2.77456	8.19126	nucleus	IAV_vs_mock	16
1.91128e+06	chr19	43850095	43850410	L1	L1MC5a	0.385234	2.75174	8.19126	nucleus	IAV_vs_mock	16
2.31147e+06	chr20	4082431	4083830	L1	L1MC4	0.329369	2.43481	8.19117	nucleus	dNS1_vs_mock	16
2.01029e+06	chr2	42266365	42266643	Alu	AluJo	0.23974	2.25312	8.19115	nucleus	dNS1_vs_mock	16
3.05404e+06	chr4	150283647	150284546	TcMar-Tigger	Tigger6a	NA	1.94346	8.19109	nucleus	dNS1_vs_mock	16
158938	chr1	86802319	86806940	ERV1	HERV9NC-int	0.415066	5.25264	8.19098	nucleus	IAV_vs_mock	8
1.01008e+06	chr13	18217008	18217203	MIR	MIR	0.0708798	2.8947	8.19098	nucleus	IAV_vs_mock	16
2.22446e+06	chr2	190680096	190680630	L2	L2b	0.244871	2.89636	8.19045	nucleus	IAV_vs_mock	16
1.33319e+06	chr15	50515983	50516320	L1	L1MA4A	0.0957877	3.4624	8.19017	nucleus	IAV_vs_mock	16
3.69218e+06	chr7	44832668	44832964	Alu	AluJb	2.82563e-06	4.75928	8.18977	nucleus	IAV_vs_mock	8
3.90196e+06	chr8	25454066	25454186	Alu	FLAM_C	0.385259	2.97803	8.18974	nucleus	IAV_vs_mock	16
634108	chr11	32734655	32736939	L1	L1PA5	0.415167	3.46099	8.18954	nucleus	IAV_vs_mock	8
876748	chr12	56607800	56608090	Alu	AluSp	0.385285	2.44854	8.1887	nucleus	IAV_vs_mock	16
741894	chr11	102431731	102432078	ERVL-MaLR	THE1D	0.362055	2.84296	8.18848	nucleus	IAV_vs_mock	16
1.7887e+06	chr18	51142166	51142540	ERVL-MaLR	MSTA	0.385285	3.54547	8.18846	nucleus	IAV_vs_mock	16
584313	chr11	316784	317577	ERV1	MER4E1	4.44449e-05	4.8488	8.18823	nucleus	IAV_vs_mock	8
2.07632e+06	chr2	84914423	84914815	ERVL-MaLR	MLT1K	0.385372	2.46383	8.18678	nucleus	IAV_vs_mock	16
720163	chr11	87207740	87211125	L1	L1P4a	1.14809e-08	27.4265	8.18671	cytosol	dNS1_vs_mock	16
465083	chr10	59873164	59873610	ERVL-MaLR	MLT1C2	0.454277	2.84776	8.18664	nucleus	dNS1_vs_mock	16
2.03075e+06	chr2	54999929	55000116	MIR	MIRc	0.385372	2.81178	8.18654	nucleus	IAV_vs_mock	16
1.16447e+06	chr14	30747263	30748198	L1	L1MEc	0.415265	6.92174	8.18457	nucleus	IAV_vs_mock	8
513856	chr10	89296964	89298709	L1	L1M2	4.49917e-06	4.10454	8.18252	cytosol	dNS1_vs_mock	16
3.54724e+06	chr6	116638697	116644847	L1	L1PA3	1.78328e-10	11.8215	8.18215	nucleus	IAV_vs_mock	8
194677	chr1	111092065	111095988	L1	L1PA6	0.294115	5.08813	8.18177	nucleus	IAV_vs_mock	8
1.23052e+06	chr14	73698954	73699127	hAT-Charlie	MER20	0.0541795	3.41558	8.18133	nucleus	IAV_vs_mock	16
232849	chr1	155693985	155697375	ERVK	HERVKC4-int	5.45091e-11	12.717	8.18087	nucleus	IAV_vs_mock	16
2.58292e+06	chr3	28289940	28290752	L1	L1M7	0.40668	2.62978	8.18036	nucleus	IAV_vs_mock	8
2.04696e+06	chr2	65280120	65280416	Alu	AluY	0.00348519	3.63404	8.18012	nucleus	IAV_vs_mock	16
1.16447e+06	chr14	30748512	30748878	hAT-Charlie	Charlie13a	0.385763	2.65686	8.17995	nucleus	IAV_vs_mock	16
931440	chr12	93391162	93391282	Alu	AluJb	0.109755	3.15311	8.17988	nucleus	IAV_vs_mock	16
1.61837e+06	chr17	28805860	28806164	Alu	AluSp	0.385763	3.24232	8.17979	nucleus	IAV_vs_mock	16
3.9111e+06	chr8	30626506	30628243	hAT-Charlie	Charlie6	0.385763	2.9637	8.17915	nucleus	IAV_vs_mock	16
2.94862e+06	chr4	74462785	74463488	L1	L1ME5	0.385763	2.61555	8.1789	nucleus	IAV_vs_mock	16
276597	chr1	183498596	183499700	L1	L1MC1	0.285409	2.5281	8.17856	nucleus	IAV_vs_mock	8
844294	chr12	32716334	32716616	Alu	AluJb	4.69713e-12	10.4511	8.17856	nucleus	IAV_vs_mock	16
4.12853e+06	chr9	12778308	12778463	MIR	MIRb	0.000972631	3.43639	8.17843	nucleus	IAV_vs_mock	16
1.90208e+06	chr19	39243364	39243423	ERVL-MaLR	MLT1E2	0.0755277	2.39506	8.17818	nucleus	dNS1_vs_mock	16
3.03892e+06	chr4	139499132	139499838	ERV1	LTR8B	0.38583	2.87328	8.17737	nucleus	IAV_vs_mock	16
3.95944e+06	chr8	66495735	66496263	L1	L1MB3	0.385834	2.46698	8.17697	nucleus	IAV_vs_mock	16
1.17506e+06	chr14	37187766	37193961	L1	L1PA6	0.415726	2.84401	8.17635	nucleus	IAV_vs_mock	8
2.23396e+06	chr2	197438099	197438719	ERVL	HERV16-int	0.385852	2.74893	8.17608	nucleus	IAV_vs_mock	16
532551	chr10	99950007	99950358	ERVL-MaLR	THE1B	0.229711	3.12249	8.17587	nucleus	IAV_vs_mock	16
2.85142e+06	chr4	7915190	7915371	L1	L1P5	0.448312	3.43948	8.1756	nucleus	dNS1_vs_mock	16
1.20526e+06	chr14	58397504	58397730	L2	L2d2	0.351236	3.13918	8.17547	nucleus	IAV_vs_mock	16
4.25286e+06	chr9	111998120	111998455	ERVL-MaLR	MLT1O	0.385852	2.57803	8.17544	nucleus	IAV_vs_mock	16
2.97e+06	chr4	88434185	88434407	MIR	MIRc	0.71012	2.35801	8.17541	nucleus	dNS1_vs_mock	16
1.95557e+06	chr2	8687732	8688709	L1	L1MEd	0.132869	2.76086	8.17536	nucleus	IAV_vs_mock	16
229453	chr1	153997258	153997440	Alu	AluJr	0.385852	2.68099	8.1739	nucleus	IAV_vs_mock	16
3.42352e+06	chr6	30594726	30595044	L2	L2c	1.14802e-08	5.61217	8.17292	nucleus	IAV_vs_mock	16
584313	chr11	316784	317577	ERV1	MER4E1	3.72002e-05	4.8488	8.17098	nucleus	IAV_vs_mock	16
3.01673e+06	chr4	122746803	122746995	ERVL	HERVL40-int	0.385861	4.60716	8.17087	nucleus	IAV_vs_mock	16
2.18448e+06	chr2	162309597	162310095	ERVL-MaLR	MLT-int	0.00036742	5.05224	8.16966	nucleus	dNS1_vs_mock	8
2.30431e+06	chr20	457521	457693	L2	L2c	0.416177	3.83275	8.16914	nucleus	IAV_vs_mock	8
226390	chr1	151966431	151967195	ERVL	ERVL-E-int	0.386119	2.33822	8.16904	nucleus	IAV_vs_mock	16
2.89997e+06	chr4	38795627	38796011	ERVL	LTR16C	0.386142	2.65494	8.16839	nucleus	IAV_vs_mock	16
4.22912e+06	chr9	98047448	98047784	ERV1	MER57-int	0.0699834	3.91373	8.16827	nucleus	IAV_vs_mock	16
1.21055e+06	chr14	61960827	61962281	L1	L1PA15	0.386142	2.48683	8.16814	nucleus	IAV_vs_mock	16
2.38755e+06	chr20	49695412	49695700	Alu	AluSx	0.0318275	4.62714	8.16776	cytosol	dNS1_vs_mock	16
2.90003e+06	chr4	38834249	38836656	L1	L1MA4	0.386149	2.41223	8.16774	nucleus	IAV_vs_mock	16
2.76417e+06	chr3	150505912	150506458	L1	L1MB8	0.386153	2.76264	8.16709	nucleus	IAV_vs_mock	16
3.20099e+06	chr5	69329968	69330097	L2	L2	0.386153	2.73462	8.16685	nucleus	IAV_vs_mock	16
1.48688e+06	chr16	31050075	31050435	ERVL-MaLR	MLT1I	3.59003e-05	3.53066	8.16646	nucleus	IAV_vs_mock	16
1.63219e+06	chr17	35870069	35870383	L1	L1MC4	6.60903e-06	5.54556	8.16646	nucleus	IAV_vs_mock	8
2.03946e+06	chr2	61060910	61061212	Alu	AluSp	0.386153	2.22159	8.16644	nucleus	IAV_vs_mock	16
70749.3	chr1	35991723	35992424	L1	HAL1	0.161074	2.60929	8.16526	nucleus	dNS1_vs_mock	16
3.78367e+06	chr7	105163825	105164690	TcMar-Mariner	HSMAR2	0.177613	4.91051	8.16524	nucleus	IAV_vs_mock	8
3.92318e+06	chr8	38224258	38224457	ERVL	MLT2B3	0.249606	2.88498	8.16499	nucleus	IAV_vs_mock	16
3.16033e+06	chr5	37255804	37256289	ERV1	MER101-int	0.339672	3.31765	8.16494	nucleus	IAV_vs_mock	16
229455	chr1	153997458	153997679	Alu	AluJb	0.386153	2.67242	8.1649	nucleus	IAV_vs_mock	16
3.20092e+06	chr5	69299536	69299742	MIR	MIRc	0.256619	2.52972	8.16466	nucleus	IAV_vs_mock	16
226044	chr1	151755434	151756638	ERVL	ERV3-16A3_I-int	0.20743	3.65365	8.16461	nucleus	IAV_vs_mock	8
1.98419e+06	chr2	26335059	26335663	L1	L1MB7	0.367271	2.86245	8.16453	nucleus	IAV_vs_mock	16
1.53414e+06	chr16	69539597	69539906	Alu	AluY	0.386153	2.57	8.1645	nucleus	IAV_vs_mock	16
4.25281e+06	chr9	111976455	111976638	L2	L2b	0.386153	2.44745	8.16425	nucleus	IAV_vs_mock	16
876681	chr12	56567556	56567826	Alu	AluJr	0.389714	2.91523	8.16373	nucleus	IAV_vs_mock	8
2.79155e+06	chr3	169997768	169998177	hAT-Charlie	Charlie4a	0.192869	3.63114	8.16308	nucleus	IAV_vs_mock	16
2.47061e+06	chr22	15935965	15937961	ERV1	PRIMA4-int	0.363072	7.90714	8.16297	nucleus	IAV_vs_mock	16
2.14754e+06	chr2	135767387	135767860	L1	L1ME3A	0.38618	2.76195	8.16295	nucleus	IAV_vs_mock	16
2.76411e+06	chr3	150475301	150475884	L1	L1ME3G	0.38618	3.86061	8.16295	nucleus	IAV_vs_mock	16
1.98697e+06	chr2	27785798	27786230	L1	L1ME3G	0.41639	9.03289	8.16248	nucleus	IAV_vs_mock	8
1.92474e+06	chr19	49495306	49495608	Alu	AluSp	9.86052e-06	5.53189	8.16166	nucleus	IAV_vs_mock	16
514018	chr10	89406217	89406836	ERV1	LTR12	3.67043e-09	22.5727	8.16159	nucleus	IAV_vs_mock	8
1.91131e+06	chr19	43870047	43870952	L1	L1MEf	0.167234	4.72686	8.16138	nucleus	IAV_vs_mock	16
3.15985e+06	chr5	36977601	36979612	L1	L1PA17	0.141313	3.14568	8.16098	nucleus	IAV_vs_mock	8
2.5507e+06	chr3	8881695	8882986	L1	L1MCc	0.00171587	3.31627	8.16058	nucleus	IAV_vs_mock	16
232603	chr1	155571203	155571436	hAT-Charlie	MER30	0.416518	4.49729	8.16041	nucleus	IAV_vs_mock	8
844293	chr12	32715785	32716332	L1	L1ME1	6.86825e-10	10.3606	8.16011	nucleus	IAV_vs_mock	16
3.99315e+06	chr8	89884862	89885383	ERV1	MER89	0.210649	3.52962	8.15995	nucleus	IAV_vs_mock	8
3.92628e+06	chr8	40178401	40178880	L1	L1MB8	0.368481	2.93667	8.15789	nucleus	IAV_vs_mock	16
2.97002e+06	chr4	88442535	88442624	L1	L1MA7	5.30912e-09	6.76979	8.15725	nucleus	dNS1_vs_mock	16
1.91127e+06	chr19	43838671	43838927	L1	L1MC4	0.386496	2.20729	8.15715	nucleus	IAV_vs_mock	16
223213	chr1	150430389	150430597	Alu	AluJb	0.386512	2.3057	8.15559	nucleus	IAV_vs_mock	16
2.44688e+06	chr21	32660026	32664304	ERV1	HERVE_a-int	0.416753	2.06961	8.15487	nucleus	IAV_vs_mock	8
2.03097e+06	chr2	55124425	55125483	L1	L1PA14	0.375816	2.6418	8.15456	nucleus	IAV_vs_mock	16
2.97002e+06	chr4	88446117	88446414	ERV1	HERV4_I-int	3.24652e-08	5.68702	8.15447	nucleus	dNS1_vs_mock	8
3.82789e+06	chr7	135031553	135032283	L1	L1M4a1	0.386512	3.83032	8.15428	nucleus	IAV_vs_mock	16
3.69214e+06	chr7	44815655	44816034	Alu	AluSx	0.386512	2.93788	8.15388	nucleus	IAV_vs_mock	16
482008	chr10	70147379	70147683	hAT-Charlie	MER58B	1.264e-05	2.61747	8.15339	cytosol	dNS1_vs_mock	16
3.29823e+06	chr5	138499553	138499760	ERVL	MER21C	0.222839	3.21933	8.15311	nucleus	IAV_vs_mock	16
223423	chr1	150524146	150524316	Alu	FRAM	0.386512	2.92619	8.15297	nucleus	IAV_vs_mock	16
3.90998e+06	chr8	30059946	30060255	Alu	AluSx1	0.000273061	3.93936	8.15263	nucleus	IAV_vs_mock	16
1.16501e+06	chr14	31046871	31047385	L1	L1MB4	0.386512	2.2928	8.15257	nucleus	IAV_vs_mock	16
1.2305e+06	chr14	73692200	73692493	Alu	AluSx1	0.386512	2.2926	8.15232	nucleus	IAV_vs_mock	16
2.77391e+06	chr3	157037727	157038691	L2	L2a	0.386512	2.89737	8.15232	nucleus	IAV_vs_mock	16
116549	chr1	59431718	59432604	ERVL	MER21C	0.157191	2.8049	8.15216	nucleus	dNS1_vs_mock	16
157158	chr1	85587386	85587753	L2	L2a	0.353936	3.01432	8.15209	nucleus	IAV_vs_mock	16
2.94869e+06	chr4	74519075	74519351	ERVL-MaLR	MLT1A0	0.386512	2.48911	8.15207	nucleus	IAV_vs_mock	16
3.88062e+06	chr8	11814869	11821002	L1	L1PA6	0.0220311	4.61079	8.152	nucleus	IAV_vs_mock	8
1.19647e+06	chr14	52816995	52817315	L1	L1MEd	0.386512	2.24305	8.15166	nucleus	IAV_vs_mock	16
3.76412e+06	chr7	93963190	93963356	ERVL-MaLR	MSTA	0.386512	2.33913	8.15101	nucleus	IAV_vs_mock	16
3.56163e+06	chr6	127426385	127427506	L1	L1MD2	0.386512	2.71283	8.15101	nucleus	IAV_vs_mock	16
3.46202e+06	chr6	53114959	53115528	ERV1	MER34A	0.386512	3.58814	8.15101	nucleus	IAV_vs_mock	16
3.7733e+06	chr7	99542672	99542983	Alu	AluJo	0.0181274	4.40859	8.15033	nucleus	IAV_vs_mock	8
3.76411e+06	chr7	93961623	93961793	L1	L1M5	0.358204	3.12403	8.15012	nucleus	IAV_vs_mock	16
2.03075e+06	chr2	55001439	55001691	TcMar-Tigger	Tigger18a	0.386519	2.44627	8.1501	nucleus	IAV_vs_mock	16
2.77362e+06	chr3	156808488	156808621	L2	L2b	0.386519	2.492	8.1501	nucleus	IAV_vs_mock	16
3.29823e+06	chr5	138497528	138497836	Alu	AluJb	0.349517	3.37403	8.14974	nucleus	IAV_vs_mock	16
3.03801e+06	chr4	139050486	139050593	RTE-X	L4_B_Mam	1.25307e-08	4.99438	8.14908	nucleus	IAV_vs_mock	16
514018	chr10	89406839	89412211	ERV1	HERV9N-int	2.92258e-08	190.991	8.14901	cytosol	dNS1_vs_mock	8
514013	chr10	89404010	89404659	ERV1	MER72	9.6746e-09	11.5457	8.14895	nucleus	IAV_vs_mock	8
232627	chr1	155579026	155579314	Alu	AluSp	0.386569	3.75381	8.14879	nucleus	IAV_vs_mock	16
516280	chr10	90908359	90910691	TcMar-Tigger	Tigger1	0.0419268	9.75867	8.14751	nucleus	IAV_vs_mock	8
3.20089e+06	chr5	69289234	69289579	RTE-X	L4_B_Mam	0.232351	2.81446	8.14714	nucleus	IAV_vs_mock	16
2.77374e+06	chr3	156916891	156918221	L1	HAL1	0.242341	3.1423	8.14707	nucleus	IAV_vs_mock	8
3.16333e+06	chr5	39081064	39081901	L1	L1ME1	0.375816	2.65905	8.14616	nucleus	IAV_vs_mock	16
2.23969e+06	chr2	201141994	201142289	Alu	AluJb	0.000783115	3.35008	8.14607	nucleus	IAV_vs_mock	16
2.06013e+06	chr2	73508504	73511624	L1	L1PA7	0.119849	2.67921	8.14558	nucleus	dNS1_vs_mock	16
3.63536e+06	chr7	6427513	6427797	Alu	AluJb	0.0425669	5.85511	8.14557	nucleus	IAV_vs_mock	16
2.6867e+06	chr3	98870826	98872106	L1	L1PB3	1.25479e-08	15.7972	8.14456	cytosol	dNS1_vs_mock	16
3.16323e+06	chr5	39010409	39012014	ERVL-MaLR	THE1C-int	0.0416098	4.66597	8.14435	nucleus	IAV_vs_mock	8
1.91127e+06	chr19	43841733	43842326	L1	L1MEf	0.386837	2.28759	8.14384	nucleus	IAV_vs_mock	16
2.04701e+06	chr2	65302422	65302845	L1	L1M6	0.031799	4.57373	8.14362	nucleus	IAV_vs_mock	8
312055	chr1	206981410	206981836	ERVL-MaLR	MLT1C2	0.386837	2.24259	8.14318	nucleus	IAV_vs_mock	16
537095	chr10	102391445	102392396	ERVK	LTR5_Hs	0.0511574	3.04302	8.14196	nucleus	IAV_vs_mock	16
1.14346e+06	chr13	110669596	110675717	L1	L1PA5	0.000150478	6.04251	8.14137	nucleus	IAV_vs_mock	8
3.1693e+06	chr5	43260614	43266748	L1	L1PA5	0.00343652	7.36062	8.14104	nucleus	IAV_vs_mock	16
3.7733e+06	chr7	99542672	99542983	Alu	AluJo	0.0162439	4.40859	8.14093	nucleus	IAV_vs_mock	16
3.08639e+06	chr4	173203391	173206457	L1	L1M1	0.0560418	6.98332	8.14011	nucleus	IAV_vs_mock	8
1.54457e+06	chr16	75220484	75220593	Alu	AluJo	0.000647349	3.52062	8.1401	nucleus	IAV_vs_mock	16
3.37227e+06	chr5	179787793	179787908	ERVL-MaLR	MSTD	0.249606	2.72999	8.13978	nucleus	IAV_vs_mock	16
431226	chr10	33226480	33227058	ERV1	MER4B	0.369026	2.80547	8.13939	nucleus	IAV_vs_mock	16
2.03946e+06	chr2	61063699	61063989	Alu	AluSx1	0.387022	2.23516	8.13805	nucleus	IAV_vs_mock	16
2.20675e+06	chr2	177241577	177241866	Alu	AluJr	0.256049	2.86794	8.13739	nucleus	IAV_vs_mock	8
3.01678e+06	chr4	122766968	122767507	ERVL	MER77	0.387048	2.64858	8.13713	nucleus	IAV_vs_mock	16
1.09694e+06	chr13	77290886	77291096	L1	L1M5	NA	1.61068	8.13676	nucleus	dNS1_vs_mock	16
2.35433e+06	chr20	34056106	34056582	L2	L2c	0.270946	2.65151	8.13665	nucleus	IAV_vs_mock	8
3.7641e+06	chr7	93957361	93957725	ERVL-MaLR	THE1B	0.35648	3.02234	8.13609	nucleus	IAV_vs_mock	16
2.30429e+06	chr20	451263	451573	Alu	AluSx1	0.387087	2.74693	8.13606	nucleus	IAV_vs_mock	16
2.0103e+06	chr2	42266883	42267004	L2	L2	0.71012	2.58795	8.13482	nucleus	dNS1_vs_mock	16
429284	chr10	31954318	31955889	ERVL-MaLR	MSTA-int	0.142023	6.31938	8.13335	nucleus	IAV_vs_mock	8
876696	chr12	56574188	56574641	hAT-Charlie	MER119	3.56104e-12	11.0027	8.13061	nucleus	IAV_vs_mock	16
3.92347e+06	chr8	38388069	38388379	Alu	AluSx	0.00687811	3.61186	8.13052	nucleus	IAV_vs_mock	16
223316	chr1	150467884	150468152	Alu	AluSx	0.138219	2.58553	8.13048	nucleus	IAV_vs_mock	16
3.83456e+06	chr7	139110667	139110828	Alu	AluJr	0.328987	3.39124	8.13027	cytosol	dNS1_vs_mock	16
3.28846e+06	chr5	132466053	132466206	MIR	MIR	0.00589656	4.40952	8.13007	nucleus	dNS1_vs_mock	16
4.11387e+06	chr9	2664170	2664541	Gypsy?	LTR85a	0.210746	3.57231	8.12958	nucleus	IAV_vs_mock	16
1.2108e+06	chr14	62147069	62149960	L1	L1PB1	0.387362	2.31084	8.12923	nucleus	IAV_vs_mock	16
3.24911e+06	chr5	102981995	102983163	L1	L1MA4A	6.87326e-10	7.73657	8.12914	nucleus	dNS1_vs_mock	16
3.28846e+06	chr5	132464910	132465203	L2	L2b	2.86014e-08	9.04894	8.12911	nucleus	dNS1_vs_mock	8
4.25275e+06	chr9	111954068	111954356	Alu	AluJo	0.387369	2.36214	8.12882	nucleus	IAV_vs_mock	16
232592	chr1	155568098	155568377	Alu	AluSg4	0.387371	2.70505	8.12831	nucleus	IAV_vs_mock	16
4.15955e+06	chr9	34269942	34270232	Alu	AluSc	0.387371	2.69439	8.12816	nucleus	IAV_vs_mock	16
1.90207e+06	chr19	39239870	39239993	ERVL-MaLR	MLT1J	NA	1.62493	8.12812	nucleus	dNS1_vs_mock	16
3.56133e+06	chr6	127231020	127234327	L1	L1PA7	0.418024	4.49471	8.12767	nucleus	IAV_vs_mock	8
1.70715e+06	chr17	75801203	75801349	hAT-Charlie	Cheshire	0.379519	2.54057	8.12751	nucleus	IAV_vs_mock	16
226367	chr1	151958174	151959624	ERV1	MER65-int	0.387426	2.34729	8.12723	nucleus	IAV_vs_mock	16
2.77893e+06	chr3	160458140	160459553	TcMar-Tigger	Tigger2	0.364874	3.58125	8.12718	nucleus	IAV_vs_mock	8
1.98698e+06	chr2	27788425	27788697	Alu	AluY	0.249026	7.58138	8.12586	nucleus	IAV_vs_mock	8
3.04685e+06	chr4	145168427	145169306	L1	L1ME1	0.387493	2.88414	8.12564	nucleus	IAV_vs_mock	16
4.22545e+06	chr9	95998306	95998841	ERVL-MaLR	MLT1D	NA	1.59187	8.12527	nucleus	dNS1_vs_mock	16
767974	chr11	118741642	118743011	ERVL	ERVL-E-int	0.387493	3.3672	8.12523	nucleus	IAV_vs_mock	16
794992	chr12	976999	977645	ERV1	MER50C	0.387493	2.40313	8.12523	nucleus	IAV_vs_mock	16
1.61835e+06	chr17	28799614	28799906	Alu	AluJo	0.387493	3.11086	8.12523	nucleus	IAV_vs_mock	16
3.78792e+06	chr7	107646333	107652477	L1	L1PA4	0.418143	3.04346	8.1252	nucleus	IAV_vs_mock	8
2.01032e+06	chr2	42281112	42281412	Alu	AluSx3	0.00177824	2.87836	8.12464	nucleus	dNS1_vs_mock	16
3.16003e+06	chr5	37094269	37097001	L1	L1PBa	1.85791e-08	6.15074	8.12392	nucleus	IAV_vs_mock	8
1.66223e+06	chr17	50875785	50875987	L2	L2c	0.387585	3.76417	8.12389	nucleus	IAV_vs_mock	16
1.09695e+06	chr13	77295737	77295840	CR1	L3	NA	1.46082	8.12332	nucleus	dNS1_vs_mock	16
513491	chr10	89072295	89073188	L1	L1PB1	0.143655	2.9643	8.12311	nucleus	dNS1_vs_mock	16
1.35378e+06	chr15	63152269	63152457	hAT-Charlie	MER119	3.67719e-09	6.33071	8.12143	nucleus	IAV_vs_mock	16
2.94808e+06	chr4	74088866	74089976	ERV1	PRIMA41-int	0.418407	2.9818	8.12089	nucleus	IAV_vs_mock	8
1.21014e+06	chr14	61706632	61706770	hAT-Charlie	MER5A	9.35647e-08	6.15204	8.11899	nucleus	IAV_vs_mock	16
232674	chr1	155596829	155597124	Alu	AluJb	0.200917	3.88471	8.11746	nucleus	IAV_vs_mock	8
3.39354e+06	chr6	12306424	12306515	ERV1	LTR37A	0.206666	3.36039	8.11713	nucleus	IAV_vs_mock	16
3.29833e+06	chr5	138549376	138549674	Alu	AluJr4	1.9199e-09	7.71113	8.1169	nucleus	IAV_vs_mock	16
4.12856e+06	chr9	12799099	12799274	MIR	MIR3	0.139154	2.62692	8.11682	nucleus	IAV_vs_mock	16
966289	chr12	111624577	111624962	ERVL-MaLR	MLT1D	0.236541	2.72517	8.11644	nucleus	IAV_vs_mock	16
3.28695e+06	chr5	131411411	131411869	L1	L1MA1	0.0271098	3.57989	8.11618	nucleus	IAV_vs_mock	16
3.9417e+06	chr8	53921059	53922666	L1	L1MB7	0.0201489	5.70392	8.11597	nucleus	IAV_vs_mock	16
1.3332e+06	chr15	50521459	50521681	L1	L1MA7	0.388071	2.78558	8.11566	nucleus	IAV_vs_mock	16
1.44364e+06	chr16	11854655	11854730	hAT-Charlie	Charlie22a	0.207152	3.32544	8.11552	nucleus	IAV_vs_mock	16
1.98699e+06	chr2	27797213	27797381	hAT-Tip100	MER91A	0.345556	3.29137	8.11533	nucleus	IAV_vs_mock	16
1.53443e+06	chr16	69681267	69681541	hAT-Tip100	MER115	0.0198137	4.62316	8.11527	nucleus	IAV_vs_mock	8
1.60286e+06	chr17	15969929	15970189	L2	L2c	0.388078	2.32325	8.11499	nucleus	IAV_vs_mock	16
1.90359e+06	chr19	40033052	40033357	TcMar-Tigger	Tigger1	0.173902	4.54764	8.11447	nucleus	IAV_vs_mock	16
1.36217e+06	chr15	67243438	67243662	hAT-Charlie	MER20	0.226507	3.06746	8.11444	nucleus	IAV_vs_mock	16
2.89997e+06	chr4	38799828	38800381	L2	L2a	0.388078	2.37552	8.11432	nucleus	IAV_vs_mock	16
2.77359e+06	chr3	156790442	156790501	NA	MER133A	0.388078	2.14289	8.11432	nucleus	IAV_vs_mock	16
232609	chr1	155573143	155573282	hAT-Charlie	MER5B	0.388078	3.29382	8.11432	nucleus	IAV_vs_mock	16
3.68492e+06	chr7	40130979	40131186	MIR	MIR	1.59062e-05	6.21795	8.11429	nucleus	IAV_vs_mock	16
3.53889e+06	chr6	110972049	110972352	Alu	AluSz6	1.61808e-05	3.25069	8.11394	nucleus	IAV_vs_mock	16
2.38756e+06	chr20	49700237	49700334	TcMar-Tigger	MER44B	0.131739	3.08252	8.11393	cytosol	dNS1_vs_mock	16
161993	chr1	88842001	88842536	L1	L1PA10	0.252639	2.60211	8.11375	nucleus	IAV_vs_mock	16
73698.3	chr1	37489541	37489759	ERVL-MaLR	MLT1A0	0.262713	2.60281	8.11375	nucleus	IAV_vs_mock	16
1.21466e+06	chr14	64476327	64476619	Alu	AluSg4	0.246857	2.88593	8.11339	nucleus	IAV_vs_mock	16
1.33319e+06	chr15	50520600	50521039	L1	L1MA4A	0.149622	5.6515	8.11335	nucleus	IAV_vs_mock	8
3.63351e+06	chr7	5618000	5618155	Alu	AluJb	0.0894684	3.60576	8.11319	nucleus	IAV_vs_mock	16
2.94806e+06	chr4	74070061	74071378	ERV1	HERV35I-int	1.34428e-06	7.59585	8.11293	nucleus	IAV_vs_mock	16
1.34202e+06	chr15	56037943	56038368	ERV1	MER57A1	0.000956856	3.89907	8.11273	nucleus	IAV_vs_mock	16
858236	chr12	45917511	45917797	Alu	AluJr	0.0537422	3.11206	8.11256	nucleus	IAV_vs_mock	16
2.03075e+06	chr2	54996747	54996918	Alu	AluJb	0.388091	2.18901	8.11245	nucleus	IAV_vs_mock	16
2.03073e+06	chr2	54988035	54988324	Alu	AluSx	0.388091	2.28906	8.1123	nucleus	IAV_vs_mock	16
232616	chr1	155576122	155576326	L1	L1M4	0.388091	2.90901	8.1123	nucleus	IAV_vs_mock	16
1.72537e+06	chr18	3621390	3621788	ERV1	MER57B1	0.00378723	2.97923	8.1121	nucleus	IAV_vs_mock	16
1.54456e+06	chr16	75215978	75216263	Alu	AluJb	0.225133	3.67593	8.11194	nucleus	IAV_vs_mock	8
741898	chr11	102435217	102436078	L1	L1MB7	0.418965	5.71038	8.11178	nucleus	IAV_vs_mock	8
2.03938e+06	chr2	61019977	61020247	Alu	AluY	0.388091	2.18288	8.11162	nucleus	IAV_vs_mock	16
608890	chr11	16770872	16770974	NA	MamRep605	0.388091	2.62329	8.11162	nucleus	IAV_vs_mock	16
1.91907e+06	chr19	47214831	47215140	Alu	AluSq2	0.388091	2.27067	8.11136	nucleus	IAV_vs_mock	16
1.34197e+06	chr15	56009366	56009907	L1	L1ME3	0.388091	2.28054	8.1111	nucleus	IAV_vs_mock	16
2.03077e+06	chr2	55016824	55016937	MIR	MIRb	0.388091	2.30756	8.11069	nucleus	IAV_vs_mock	16
1.69395e+06	chr17	68260493	68260792	Alu	AluSz	0.388091	2.99578	8.11069	nucleus	IAV_vs_mock	16
2.77362e+06	chr3	156806789	156806955	MIR	MIR3	0.388091	4.36355	8.11037	nucleus	IAV_vs_mock	16
360207	chr1	237304839	237305437	L1	L1ME3D	NA	1.51272	8.10979	nucleus	dNS1_vs_mock	16
3.94168e+06	chr8	53913412	53913861	ERVL-MaLR	MLT1C2	2.81193e-06	6.74786	8.10927	nucleus	IAV_vs_mock	16
1.98697e+06	chr2	27782482	27783160	L1	L1MC3	5.90516e-09	11.0358	8.10915	nucleus	IAV_vs_mock	16
1.90207e+06	chr19	39240297	39240380	L1	L1MB2	NA	1.71754	8.10784	nucleus	dNS1_vs_mock	16
528562	chr10	97685904	97685995	MIR	MIR	0.0685029	2.51293	8.10571	nucleus	IAV_vs_mock	16
969312	chr12	112988227	112988626	ERV1	MER57B1	0.0085709	3.73636	8.10539	cytosol	dNS1_vs_mock	16
1.34207e+06	chr15	56066139	56068740	L1	L1PA5	0.234792	7.18504	8.10525	nucleus	IAV_vs_mock	16
1.15341e+06	chr14	22615642	22621763	L1	L1PA4	0.00653779	21.3081	8.10411	nucleus	IAV_vs_mock	16
3.0554e+06	chr4	151114982	151115144	L1	L1MC5	0.021812	2.76193	8.10346	nucleus	IAV_vs_mock	16
3.16334e+06	chr5	39085713	39087295	L1	L1MA4A	0.265551	6.6213	8.10298	nucleus	IAV_vs_mock	8
4.25288e+06	chr9	112004813	112005133	L2	L2	0.388541	2.43676	8.10291	nucleus	IAV_vs_mock	16
876721	chr12	56584504	56584802	Alu	AluY	0.386401	2.46179	8.10265	nucleus	IAV_vs_mock	16
514021	chr10	89413353	89413462	hAT-Tip100	MER96B	0.00697206	3.64761	8.10238	nucleus	dNS1_vs_mock	8
1.15341e+06	chr14	22622100	22622515	ERVL-MaLR	MSTB1	0.388541	2.23089	8.10238	nucleus	IAV_vs_mock	16
2.22478e+06	chr2	190851076	190851317	hAT-Charlie	MER102b	0.388541	2.41798	8.10238	nucleus	IAV_vs_mock	16
478146	chr10	68356878	68357190	Alu	AluSx1	0.138137	7.51594	8.10186	nucleus	IAV_vs_mock	8
372116	chr1	244806745	244807251	L1	L1MC5a	0.388593	2.64015	8.10102	nucleus	IAV_vs_mock	16
3.69217e+06	chr7	44825785	44825867	MIR	MIRb	0.104767	3.13613	8.1009	nucleus	IAV_vs_mock	16
1.16502e+06	chr14	31050974	31051271	Alu	AluJo	0.388602	2.49018	8.10061	nucleus	IAV_vs_mock	16
1.91909e+06	chr19	47218042	47218364	Alu	AluSz	0.253856	2.5078	8.10007	nucleus	IAV_vs_mock	16
3.99315e+06	chr8	89882553	89883184	L1	L1MEd	0.345867	3.27336	8.09998	nucleus	IAV_vs_mock	16
876689	chr12	56572565	56572755	MIR	MIRc	0.388668	3.36148	8.09925	nucleus	IAV_vs_mock	16
2.98914e+06	chr4	102586088	102586501	L2	L2	0.00987375	4.42173	8.09911	nucleus	IAV_vs_mock	8
50985.1	chr1	26874263	26874514	Alu	AluJb	0.37015	2.7473	8.099	nucleus	IAV_vs_mock	16
3.28829e+06	chr5	132353559	132354028	ERV1	LTR44	0.0039865	3.8513	8.09891	nucleus	IAV_vs_mock	16
179125	chr1	100031718	100032555	L1	L1MC5a	2.34811e-07	4.5005	8.09884	nucleus	dNS1_vs_mock	16
3.28847e+06	chr5	132468255	132468564	Alu	AluY	0.0391166	3.60791	8.09868	nucleus	dNS1_vs_mock	8
2.94873e+06	chr4	74547676	74547881	MIR	MIRb	0.388695	2.94688	8.09857	nucleus	IAV_vs_mock	16
1.49328e+06	chr16	46700048	46700538	L1	L1MB2	0.376611	2.70183	8.09831	nucleus	IAV_vs_mock	16
3.68491e+06	chr7	40128634	40128940	Alu	AluSc8	0.234875	2.82664	8.09796	nucleus	IAV_vs_mock	16
429270	chr10	31945063	31945634	L1	L1ME4a	0.357206	3.0494	8.09793	nucleus	IAV_vs_mock	16
478138	chr10	68354206	68354461	Alu	AluJr	0.253585	2.51501	8.09594	nucleus	IAV_vs_mock	16
3.79257e+06	chr7	111118489	111118677	MIR	MIRc	0.715887	2.18142	8.09413	nucleus	dNS1_vs_mock	16
3.06792e+06	chr4	159586272	159587693	ERVL-MaLR	MSTA-int	NA	1.54733	8.09411	nucleus	dNS1_vs_mock	16
2.35437e+06	chr20	34073893	34074076	MIR	MIR3	0.271996	2.51105	8.09316	nucleus	IAV_vs_mock	8
1.90804e+06	chr19	42102959	42103407	L2	L2a	0.420303	4.98854	8.09311	nucleus	IAV_vs_mock	8
1.71844e+06	chr17	82612446	82612621	L1	L1M4	0.00211954	3.36115	8.09304	nucleus	IAV_vs_mock	16
1.19465e+06	chr14	51648398	51648550	hAT-Charlie	MER5B	0.260209	2.60426	8.09244	nucleus	IAV_vs_mock	16
412112	chr10	21684249	21684483	L2	L2	0.276616	2.77191	8.09227	nucleus	dNS1_vs_mock	8
2.22481e+06	chr2	190867937	190868308	ERVL-MaLR	MSTD	0.388999	2.3251	8.09171	nucleus	IAV_vs_mock	16
2.31149e+06	chr20	4090365	4090641	L2	L2d	0.00178641	4.02407	8.09137	nucleus	dNS1_vs_mock	16
131478	chr1	67698901	67699185	Alu	AluSx	0.388999	2.48218	8.09114	nucleus	IAV_vs_mock	16
4.22912e+06	chr9	98045313	98045711	ERV1	MER57B1	0.0906363	4.03038	8.09053	nucleus	IAV_vs_mock	16
810474	chr12	10232323	10232666	TcMar-Tigger	Tigger3a	0.388999	2.21264	8.09046	nucleus	IAV_vs_mock	16
2.94807e+06	chr4	74081200	74081961	L1	L1MEc	0.388999	3.88413	8.09019	nucleus	IAV_vs_mock	16
2.89999e+06	chr4	38810055	38810524	ERVL	LTR47B3	0.239498	2.72987	8.09007	nucleus	IAV_vs_mock	16
3.29822e+06	chr5	138496638	138496916	Alu	AluSz	0.358784	3.09247	8.08985	nucleus	IAV_vs_mock	16
2.94873e+06	chr4	74549959	74550576	TcMar-Tigger	Tigger3c	0.388999	2.80023	8.08978	nucleus	IAV_vs_mock	16
229548	chr1	154033053	154033917	L1	L1MA3	0.42048	4.11634	8.08956	nucleus	IAV_vs_mock	8
2.89997e+06	chr4	38794419	38794631	L2	L2d2	0.388999	2.20689	8.08951	nucleus	IAV_vs_mock	16
1.27853e+06	chr14	102037462	102037757	L1	L1PA13	0.044765	3.10476	8.08937	nucleus	IAV_vs_mock	16
2.94806e+06	chr4	74071772	74073406	L1	L1ME3D	0.316742	4.13663	8.08928	nucleus	IAV_vs_mock	16
3.08059e+06	chr4	168968326	168969306	ERVL	ERVL-E-int	0.388999	3.35961	8.08924	nucleus	IAV_vs_mock	16
1.49982e+06	chr16	50343166	50343333	ERVL-MaLR	MSTA	0.345786	3.29756	8.08889	nucleus	IAV_vs_mock	16
2.04702e+06	chr2	65306750	65307156	ERVL-MaLR	MLT1B	0.12892	3.15553	8.08888	nucleus	IAV_vs_mock	8
634133	chr11	32762629	32768484	L1	L1PA5	0.295043	4.70358	8.08861	nucleus	IAV_vs_mock	16
861852	chr12	48398260	48403164	L1	L1PA6	0.388999	2.31026	8.0884	nucleus	IAV_vs_mock	16
3.02358e+06	chr4	127861641	127864937	L1	L1PA4	0.297385	4.6177	8.08792	nucleus	IAV_vs_mock	16
3.7394e+06	chr7	76306271	76306542	Alu	AluJo	0.388999	2.90809	8.08787	nucleus	IAV_vs_mock	16
876695	chr12	56573833	56574140	Alu	AluSx1	0.388999	2.93336	8.08787	nucleus	IAV_vs_mock	16
2.30911e+06	chr20	2873164	2873196	MIR	MIRc	0.0219869	2.68056	8.08744	nucleus	dNS1_vs_mock	16
4.11781e+06	chr9	5264446	5266206	L1	L1M2	0.42048	2.64651	8.08731	nucleus	IAV_vs_mock	8
810458	chr12	10224516	10226197	ERV1	LTR12C	0.245922	2.79423	8.08725	nucleus	IAV_vs_mock	16
1.95286e+06	chr2	6856750	6857105	L1	L1ME3C	NA	1.50724	8.08722	nucleus	dNS1_vs_mock	16
1.35379e+06	chr15	63153358	63153406	L1	L1PA7	5.34461e-07	3.68909	8.08709	nucleus	IAV_vs_mock	16
1.69395e+06	chr17	68261373	68261644	Alu	AluSz	0.388999	2.60343	8.08692	nucleus	IAV_vs_mock	16
514021	chr10	89413783	89413840	hAT-Tip100	MER96B	1.67584e-08	5.97568	8.0868	nucleus	dNS1_vs_mock	16
1.71842e+06	chr17	82595310	82595602	Alu	AluJo	0.04943	3.36559	8.08653	nucleus	IAV_vs_mock	16
3.95968e+06	chr8	66621649	66622070	ERVL-MaLR	MLT1D	0.388999	2.70273	8.0865	nucleus	IAV_vs_mock	16
1.52941e+06	chr16	67274233	67274517	Alu	AluSz6	0.388999	2.58111	8.08608	nucleus	IAV_vs_mock	16
876701	chr12	56576359	56576457	TcMar-Tigger	Tigger7	0.181521	4.49434	8.08476	nucleus	IAV_vs_mock	8
2.77359e+06	chr3	156791336	156791630	Alu	AluSx3	0.388999	4.30481	8.08398	nucleus	IAV_vs_mock	16
4.46099e+06	chrX	13734092	13734298	hAT-Charlie	MER20	3.94077e-08	4.23282	8.08374	nucleus	IAV_vs_mock	16
4.61026e+06	chrX	123954089	123954561	L1	L1MD2	0.360197	3.22324	8.08338	nucleus	IAV_vs_mock	16
3.29822e+06	chr5	138495373	138495975	TcMar-Tigger	MER6	0.150094	6.403	8.08131	nucleus	IAV_vs_mock	8
26461.1	chr1	15820589	15820760	L2	L2	0.0336845	4.9547	8.08112	nucleus	IAV_vs_mock	16
3.82789e+06	chr7	135027899	135030240	TcMar-Tigger	Tigger1	0.224601	7.93265	8.08081	nucleus	IAV_vs_mock	16
2.29038e+06	chr2	232726971	232727265	Alu	AluSz6	0.0829635	3.50299	8.08056	nucleus	dNS1_vs_mock	16
2.38754e+06	chr20	49691235	49691531	Alu	AluJr	4.06706e-07	3.86902	8.08034	cytosol	dNS1_vs_mock	16
3.30237e+06	chr5	140678382	140678562	MIR	MIRc	1.21345e-05	3.46191	8.07985	cytosol	dNS1_vs_mock	16
3.66607e+06	chr7	28040241	28040610	L2	L2a	0.139797	2.07737	8.07836	nucleus	dNS1_vs_mock	16
1.6322e+06	chr17	35875248	35875311	L1	L1MB3	4.83802e-06	4.39969	8.07816	nucleus	dNS1_vs_mock	16
1.63219e+06	chr17	35869613	35869768	L1	L1PA10	1.78604e-05	4.15825	8.07697	nucleus	IAV_vs_mock	8
597016	chr11	9455169	9455449	Alu	AluSz	0.314942	4.67503	8.07676	nucleus	IAV_vs_mock	8
1.05212e+06	chr13	45324793	45325082	Alu	AluSz	0.119461	2.87506	8.07599	nucleus	IAV_vs_mock	16
2.01033e+06	chr2	42291706	42292053	L1	L1ME3A	0.0866276	2.89236	8.07589	nucleus	dNS1_vs_mock	16
3.69217e+06	chr7	44824398	44824513	L2	L2c	0.201827	3.55927	8.07583	nucleus	IAV_vs_mock	16
431161	chr10	33181818	33182115	Alu	AluJb	0.0583258	2.8911	8.07535	nucleus	IAV_vs_mock	16
73729.1	chr1	37502927	37503225	Alu	AluJr	0.389725	2.75898	8.07487	nucleus	IAV_vs_mock	16
2.76421e+06	chr3	150531643	150532169	L1	L1MB7	0.389725	2.34417	8.07487	nucleus	IAV_vs_mock	16
4.22912e+06	chr9	98045313	98045711	ERV1	MER57B1	0.100313	4.03038	8.0746	nucleus	IAV_vs_mock	8
2.94864e+06	chr4	74479667	74479806	hAT-Charlie	MER5A	0.389725	2.17727	8.0746	nucleus	IAV_vs_mock	16
1.60504e+06	chr17	17194557	17194855	Alu	AluSz	0.389725	2.41088	8.0746	nucleus	IAV_vs_mock	16
2.01031e+06	chr2	42275658	42275735	MIR	MIRb	5.7057e-05	2.81325	8.07421	nucleus	dNS1_vs_mock	16
1.97971e+06	chr2	24011665	24012151	L2	L2b	0.0483834	3.48607	8.07407	nucleus	IAV_vs_mock	16
1.34196e+06	chr15	55999921	56000446	ERVL	ERVL-E-int	0.38973	2.23253	8.07391	nucleus	IAV_vs_mock	16
3.83456e+06	chr7	139110667	139110828	Alu	AluJr	0.281802	3.39124	8.07357	nucleus	dNS1_vs_mock	16
3.0168e+06	chr4	122779782	122781086	TcMar-Tigger	Tigger1	0.0427387	2.7979	8.07339	nucleus	IAV_vs_mock	16
675702	chr11	62895309	62895631	L2	L2b	0.203928	3.53797	8.07307	nucleus	IAV_vs_mock	16
232960	chr1	155740974	155741234	Alu	AluJr	0.240184	2.95818	8.07262	nucleus	IAV_vs_mock	16
1.7858e+06	chr18	49460833	49461160	Alu	AluSc8	2.67116e-08	5.57612	8.07259	nucleus	IAV_vs_mock	16
4.68326e+06	chrY	19624466	19630268	L1	L1PA6	0.389808	3.80171	8.0721	nucleus	IAV_vs_mock	16
1.90213e+06	chr19	39263037	39263247	ERV1	MER4D1	NA	1.61365	8.0714	nucleus	dNS1_vs_mock	16
1.65839e+06	chr17	48935232	48935531	Alu	AluY	0.0452488	2.90996	8.07136	nucleus	dNS1_vs_mock	16
1.90207e+06	chr19	39238332	39238596	Alu	AluJr	0.717519	2.04359	8.07136	nucleus	dNS1_vs_mock	16
371837	chr1	244676377	244677397	L1	L1MB8	0.257819	2.51769	8.07086	nucleus	IAV_vs_mock	16
3.67339e+06	chr7	32616634	32617066	ERVL-MaLR	MLT1F	0.11062	3.03163	8.07071	nucleus	IAV_vs_mock	16
1.21016e+06	chr14	61713574	61713629	L2	L2a	0.00225967	3.74091	8.07027	nucleus	IAV_vs_mock	16
532334	chr10	99828579	99829531	L1	L1M4	0.389759	4.44711	8.07018	nucleus	IAV_vs_mock	16
162007	chr1	88847679	88848414	ERVL	MER21C	0.00252308	3.5416	8.06924	nucleus	IAV_vs_mock	16
2.23969e+06	chr2	201140951	201141238	Alu	AluSq2	0.00305277	3.7436	8.06861	nucleus	IAV_vs_mock	16
3.8973e+06	chr8	22631009	22631207	hAT-Charlie	MER58A	0.421585	2.39672	8.06831	nucleus	IAV_vs_mock	8
412067	chr10	21662012	21663356	L1	L1MCa	0.262237	3.04126	8.06783	nucleus	dNS1_vs_mock	8
1.66223e+06	chr17	50877768	50878002	ERVL	LTR16E2	0.421585	4.99302	8.06752	nucleus	IAV_vs_mock	8
3.828e+06	chr7	135138629	135142136	L1	L1PA15	0.284677	5.51396	8.06613	nucleus	IAV_vs_mock	8
3.24179e+06	chr5	97152171	97152969	L1	L1MA3	0.42165	2.69718	8.06603	nucleus	IAV_vs_mock	8
2.90005e+06	chr4	38847299	38853392	L1	L1PA5	8.37561e-09	22.0214	8.06591	nucleus	IAV_vs_mock	8
1.32308e+06	chr15	44038558	44044919	L1	L1PA7	3.50217e-10	13.7527	8.06587	nucleus	IAV_vs_mock	16
1.61837e+06	chr17	28804112	28804337	ERVL	MLT2B2	0.270149	6.45815	8.06552	nucleus	IAV_vs_mock	8
985676	chr12	120292742	120292816	Alu	Alu	7.62285e-06	5.97415	8.06535	cytosol	IAV_vs_mock	16
2.24958e+06	chr2	206894208	206900352	L1	L1PA7	0.390027	5.52734	8.06522	nucleus	IAV_vs_mock	16
1.63224e+06	chr17	35888249	35888794	ERV1	LTR35A	0.562877	2.05001	8.06442	nucleus	dNS1_vs_mock	16
1.49328e+06	chr16	46700823	46701430	L1	L1MB2	0.0642142	2.64884	8.0643	nucleus	IAV_vs_mock	16
2.3043e+06	chr20	452868	453183	Alu	AluSp	0.421736	5.68265	8.06399	nucleus	IAV_vs_mock	8
3.82662e+06	chr7	134239097	134245229	L1	L1PA5	0.421736	2.04413	8.06391	nucleus	IAV_vs_mock	8
3.0554e+06	chr4	151116490	151116777	Alu	AluSx	0.065298	2.85187	8.06292	nucleus	IAV_vs_mock	16
1.54534e+06	chr16	75601931	75602641	ERVL	MER21C	0.000203116	3.0505	8.06278	nucleus	IAV_vs_mock	16
3.9711e+06	chr8	73941002	73941314	ERVL-MaLR	THE1B	0.271476	2.41317	8.0627	nucleus	IAV_vs_mock	16
3.69215e+06	chr7	44819483	44819618	MIR	MIR	0.224988	3.11424	8.06245	nucleus	IAV_vs_mock	16
3.08055e+06	chr4	168941571	168941890	L1	L1PA8	0.390218	2.64358	8.06217	nucleus	IAV_vs_mock	16
1.1535e+06	chr14	22672052	22678155	L1	L1PA5	0.390218	2.49519	8.0619	nucleus	IAV_vs_mock	16
2.22478e+06	chr2	190851432	190851730	Alu	AluSc	0.390218	2.24208	8.06163	nucleus	IAV_vs_mock	16
2.03945e+06	chr2	61055635	61055768	ERVL?	LTR87	0.390218	2.30744	8.0612	nucleus	IAV_vs_mock	16
1.05213e+06	chr13	45329186	45329377	CR1	L3	0.390218	2.24453	8.0612	nucleus	IAV_vs_mock	16
1.98701e+06	chr2	27804763	27805027	Alu	AluJb	0.390218	3.11868	8.0612	nucleus	IAV_vs_mock	16
3.69214e+06	chr7	44815345	44815623	Alu	AluSc	0.390218	2.81267	8.06105	nucleus	IAV_vs_mock	16
2.00351e+06	chr2	38051393	38052617	L1	L1MA4A	0.390218	2.1532	8.06093	nucleus	IAV_vs_mock	16
3.20087e+06	chr5	69279790	69279805	ERV1	LTR43	0.0597057	2.63695	8.06081	nucleus	IAV_vs_mock	16
4.23296e+06	chr9	100034691	100035413	L1	L1PA16	0.0412104	3.60144	8.06016	nucleus	IAV_vs_mock	16
1.26332e+06	chr14	93200339	93200643	Alu	AluSp	0.00352775	3.2598	8.05976	nucleus	IAV_vs_mock	16
1.29103e+06	chr15	22900048	22900390	ERVL-MaLR	MLT1C2	0.362907	2.92976	8.05954	nucleus	IAV_vs_mock	16
3.01675e+06	chr4	122752663	122752871	L1	L1MA1	0.390243	2.30036	8.05953	nucleus	IAV_vs_mock	16
1.40384e+06	chr15	90927013	90927321	Alu	AluSx	0.42186	4.64322	8.05903	nucleus	IAV_vs_mock	8
1.36215e+06	chr15	67228446	67229147	L1	L1PA15	0.0210726	4.98555	8.05884	nucleus	IAV_vs_mock	8
625770	chr11	27477684	27478032	L1	L1M5	0.115622	2.97316	8.05876	nucleus	IAV_vs_mock	16
3.68492e+06	chr7	40131873	40132024	Alu	AluSz	0.197326	4.46065	8.05828	nucleus	IAV_vs_mock	8
1.90397e+06	chr19	40219347	40219647	L2	L2b	0.0253932	2.39388	8.05744	nucleus	dNS1_vs_mock	16
465085	chr10	59874547	59875020	ERVL-MaLR	MLT1D	0.53337	2.45523	8.0574	nucleus	dNS1_vs_mock	16
3.63533e+06	chr7	6415215	6415373	L1	L1MC5	0.390367	2.08346	8.05716	nucleus	IAV_vs_mock	16
3.54658e+06	chr6	116182255	116187317	L1	L1PB1	0.39249	3.10028	8.05677	nucleus	IAV_vs_mock	8
3.65892e+06	chr7	23483761	23484043	Alu	AluY	0.227805	3.13586	8.05605	nucleus	IAV_vs_mock	16
3.90869e+06	chr8	29305477	29310676	ERV1	HERV9NC-int	4.53913e-07	5.94953	8.05497	nucleus	IAV_vs_mock	8
608878	chr11	16768413	16769145	L1	L1ME3B	0.390413	3.16253	8.05463	nucleus	IAV_vs_mock	16
1.35379e+06	chr15	63153548	63153741	Alu	AluSx	7.82066e-09	8.54631	8.05459	nucleus	IAV_vs_mock	8
229463	chr1	153999821	154000130	Alu	AluJo	0.390413	2.45948	8.05435	nucleus	IAV_vs_mock	16
146084	chr1	77853897	77857261	L1	L1PB1	0.422123	3.68351	8.0538	nucleus	IAV_vs_mock	8
4.20654e+06	chr9	83720723	83722319	ERVL	HERVL40-int	0.134643	3.43548	8.05355	nucleus	IAV_vs_mock	8
232616	chr1	155575234	155575442	L1	L1M4	0.296861	5.33684	8.05321	nucleus	IAV_vs_mock	8
3.79254e+06	chr7	111098618	111098846	MIR	MIRb	0.214338	4.33324	8.05316	nucleus	dNS1_vs_mock	16
2.97002e+06	chr4	88441265	88441511	MIR	MIRb	1.10994e-07	4.46388	8.05178	nucleus	dNS1_vs_mock	16
232675	chr1	155597193	155597462	Alu	AluSq2	0.42219	3.83472	8.05095	nucleus	IAV_vs_mock	8
4.25291e+06	chr9	112021098	112021402	Alu	AluSp	0.390645	2.08543	8.05022	nucleus	IAV_vs_mock	16
2.23958e+06	chr2	201092509	201092824	Alu	AluJb	0.21467	3.50082	8.04998	nucleus	IAV_vs_mock	16
1.34206e+06	chr15	56070092	56071336	L1	L1MC1	0.0334119	3.46674	8.04996	nucleus	IAV_vs_mock	8
1.3423e+06	chr15	56239567	56239720	TcMar-Tigger	Tigger4b	0.390655	2.25527	8.04979	nucleus	IAV_vs_mock	16
1.58361e+06	chr17	5415391	5415554	MIR	MIRc	0.285051	2.43101	8.04921	nucleus	IAV_vs_mock	16
4.22913e+06	chr9	98047027	98047387	ERVL-MaLR	THE1B	0.0163153	3.61913	8.04905	nucleus	IAV_vs_mock	16
73705.1	chr1	37491428	37491696	Alu	AluJr	0.379532	2.70073	8.04898	nucleus	IAV_vs_mock	16
487624	chr10	72969902	72970540	L1	L1M4	0.390729	2.6288	8.04866	nucleus	IAV_vs_mock	16
1.72538e+06	chr18	3623507	3623803	Alu	AluSx	0.0365038	2.66771	8.04821	nucleus	IAV_vs_mock	16
2.89996e+06	chr4	38791730	38791936	MIR	MIR	0.390732	2.15633	8.04811	nucleus	IAV_vs_mock	16
3.69217e+06	chr7	44826803	44826936	hAT-Charlie	Charlie22a	0.147961	4.1701	8.04743	nucleus	IAV_vs_mock	8
2.26295e+06	chr2	216232699	216234832	L1	L1M2	0.229958	2.9102	8.04716	nucleus	IAV_vs_mock	16
2.76413e+06	chr3	150489632	150490235	L1	L1MB1	0.346134	3.37344	8.04704	nucleus	IAV_vs_mock	16
3.16334e+06	chr5	39092577	39093133	ERVL	MER68	0.122696	2.95363	8.04682	nucleus	IAV_vs_mock	16
584961	chr11	751877	752068	ERVL	MER21A	0.0582257	2.54646	8.04674	nucleus	IAV_vs_mock	16
2.0011e+06	chr2	36625310	36626179	ERV1	LTR8B	0.390732	2.4403	8.0467	nucleus	IAV_vs_mock	16
232675	chr1	155597193	155597462	Alu	AluSq2	0.390732	3.83472	8.04642	nucleus	IAV_vs_mock	16
1.34224e+06	chr15	56190220	56190595	ERVL	LTR16A	0.00182202	3.33409	8.04614	nucleus	IAV_vs_mock	16
1.95289e+06	chr2	6885020	6885342	ERVL	MER68	0.719401	2.29682	8.04612	nucleus	dNS1_vs_mock	16
232588	chr1	155567129	155567308	Alu	AluSx	0.390742	2.4312	8.04599	nucleus	IAV_vs_mock	16
3.76203e+06	chr7	92467999	92468706	ERV1	LTR17	0.0534652	2.92236	8.04593	nucleus	IAV_vs_mock	16
2.97002e+06	chr4	88451253	88452962	ERV1	HERV4_I-int	5.9628e-08	6.5059	8.04545	nucleus	dNS1_vs_mock	16
1.87158e+06	chr19	18188922	18189286	L1	L1M1	0.390816	3.6814	8.04486	nucleus	IAV_vs_mock	16
3.01681e+06	chr4	122784293	122784669	ERV1	MER57B2	8.16613e-07	4.32276	8.04466	nucleus	dNS1_vs_mock	16
3.41923e+06	chr6	27811233	27811465	L2	L2a	0.0158377	5.34208	8.04439	nucleus	IAV_vs_mock	8
1.54457e+06	chr16	75220011	75220170	Alu	AluJo	0.232001	3.19988	8.04421	nucleus	IAV_vs_mock	16
2.03074e+06	chr2	54992215	54992315	MIR	MIRb	0.390732	4.31484	8.04412	nucleus	IAV_vs_mock	16
1.5619e+06	chr16	84721996	84722569	L1	L1ME1	0.300871	4.58377	8.04382	nucleus	IAV_vs_mock	16
3.79257e+06	chr7	111118087	111118291	L2	L2a	0.244074	3.53817	8.04373	nucleus	dNS1_vs_mock	16
339207	chr1	224377487	224377779	Alu	AluSz	8.65893e-07	4.10859	8.04332	nucleus	IAV_vs_mock	8
232845	chr1	155690270	155690553	Alu	AluJb	0.11524	3.18739	8.0432	nucleus	IAV_vs_mock	16
1.83392e+06	chr19	2413463	2413595	MIR	MIR3	0.39088	2.382	8.04289	nucleus	IAV_vs_mock	16
2.03128e+06	chr2	55280759	55281335	ERV1	LTR10C	0.39088	3.30483	8.04289	nucleus	IAV_vs_mock	16
3.69217e+06	chr7	44828697	44829092	ERVL-MaLR	MLT1D	4.6789e-12	14.0107	8.04289	nucleus	IAV_vs_mock	16
1.67198e+06	chr17	56877403	56877750	ERVL-MaLR	MLT1L	0.422653	4.28939	8.04237	nucleus	IAV_vs_mock	8
4.11781e+06	chr9	5257695	5258897	ERV1	MER57-int	0.422653	2.18402	8.04236	nucleus	IAV_vs_mock	8
3.30635e+06	chr5	142964770	142965776	ERVK	LTR13	0.0016556	4.41635	8.04224	nucleus	dNS1_vs_mock	16
3.42377e+06	chr6	30734748	30734939	Alu	AluSx	0.360732	3.12578	8.04187	nucleus	IAV_vs_mock	16
2.94807e+06	chr4	74081200	74081961	L1	L1MEc	0.422764	3.88413	8.04012	nucleus	IAV_vs_mock	8
786510	chr11	130265477	130266965	TcMar-Tigger	Tigger1	0.123308	2.9363	8.03854	nucleus	IAV_vs_mock	16
1.44364e+06	chr16	11856304	11856383	L2	L2	0.0835471	2.43446	8.03664	nucleus	IAV_vs_mock	16
3.5951e+06	chr6	150059759	150060517	L1	L1M4	0.347303	2.0714	8.03616	nucleus	dNS1_vs_mock	16
2.98865e+06	chr4	102235770	102239844	ERV1	HERV9NC-int	NA	1.93208	8.03597	nucleus	dNS1_vs_mock	16
311891	chr1	206878714	206879746	L1	L1MEg	0.391099	2.17498	8.0356	nucleus	IAV_vs_mock	16
1.36217e+06	chr15	67244522	67244831	Alu	AluSz6	0.391099	2.56073	8.03546	nucleus	IAV_vs_mock	16
311813	chr1	206833093	206833536	ERV1	LTR54	0.391099	2.68663	8.03546	nucleus	IAV_vs_mock	16
3.7054e+06	chr7	54986619	54987419	L1	L1MD1	0.145033	2.43685	8.03493	nucleus	IAV_vs_mock	16
487631	chr10	72966552	72968369	L1	L1M1	0.214615	10.379	8.03489	nucleus	IAV_vs_mock	8
231719	chr1	155146875	155147006	Alu	AluJr	0.391099	2.3036	8.03432	nucleus	IAV_vs_mock	16
3.11133e+06	chr5	928655	930284	ERVL-MaLR	MSTA-int	0.391099	2.02736	8.03418	nucleus	IAV_vs_mock	16
1.53452e+06	chr16	69724032	69724321	Alu	AluSx1	1.64127e-06	7.26619	8.0341	nucleus	IAV_vs_mock	8
1291.1	chr1	1016361	1016495	Alu	AluSz	0.198088	2.49312	8.03401	nucleus	dNS1_vs_mock	16
3.5951e+06	chr6	150062360	150062545	Alu	AluJr	NA	1.68431	8.03395	nucleus	dNS1_vs_mock	16
582392	chr10	132085799	132087000	L1	L1PB1	NA	1.72404	8.0339	nucleus	dNS1_vs_mock	16
3.83457e+06	chr7	139110861	139111054	ERV1	MER34A	0.982048	3.56838	8.03381	cytosol	dNS1_vs_mock	16
876712	chr12	56580532	56580645	MIR	MIRc	0.376638	2.70198	8.03335	nucleus	IAV_vs_mock	16
826913	chr12	21583028	21586007	ERVL	HERVL-int	0.391099	3.10587	8.03332	nucleus	IAV_vs_mock	16
510040	chr10	86932386	86932551	Alu	AluJr	0.391099	2.45356	8.03332	nucleus	IAV_vs_mock	16
3.42375e+06	chr6	30726553	30726857	Alu	AluSx1	7.2565e-07	3.33274	8.03313	nucleus	IAV_vs_mock	16
2.03128e+06	chr2	55278783	55279054	Alu	AluSz	0.391099	2.65916	8.03304	nucleus	IAV_vs_mock	16
4.25282e+06	chr9	111980150	111980397	L2	L2a	0.391099	2.3312	8.03261	nucleus	IAV_vs_mock	16
252075	chr1	167798618	167799275	ERV1	PABL_A	0.391099	2.27534	8.03233	nucleus	IAV_vs_mock	16
102012	chr1	52330387	52330852	ERV1	MER41B	0.391099	2.35071	8.03233	nucleus	IAV_vs_mock	16
4.15884e+06	chr9	33979890	33980088	Alu	AluSx3	0.391099	2.37598	8.03233	nucleus	IAV_vs_mock	16
858134	chr12	45853904	45854408	hAT-Charlie	MER1A	0.00925978	3.83689	8.03221	nucleus	IAV_vs_mock	8
1.91908e+06	chr19	47218365	47218662	ERVL-MaLR	MSTD	0.259586	2.65593	8.03208	nucleus	IAV_vs_mock	16
3.78816e+06	chr7	107804000	107805113	L2	L2a	0.423274	3.34854	8.03202	nucleus	IAV_vs_mock	8
1.60285e+06	chr17	15967861	15968136	ERV1	MER39	0.371216	2.78806	8.03164	nucleus	IAV_vs_mock	16
2.03941e+06	chr2	61030197	61030790	TcMar-Tigger	Tigger17a	0.39113	2.1998	8.03162	nucleus	IAV_vs_mock	16
371873	chr1	244697494	244699301	ERVL	MER68-int	0.0166471	4.6234	8.03158	nucleus	IAV_vs_mock	8
1292.2	chr1	1016972	1017104	Alu	AluSz	0.0433826	2.53172	8.03152	nucleus	dNS1_vs_mock	16
4.24977e+06	chr9	110229430	110235911	L1	L1PA4	0.00409336	7.69938	8.03144	nucleus	IAV_vs_mock	16
295046	chr1	196986364	196992657	L1	L1PA6	0.412992	2.70617	8.03122	nucleus	IAV_vs_mock	8
1.90209e+06	chr19	39246081	39246168	MIR	MIRb	2.62436e-08	11.4444	8.03109	nucleus	dNS1_vs_mock	8
4.61026e+06	chrX	123953757	123954036	Alu	AluJb	0.379388	2.67123	8.03092	nucleus	IAV_vs_mock	16
876718	chr12	56583373	56583673	Alu	AluSq2	0.391191	2.41322	8.03062	nucleus	IAV_vs_mock	16
4.12856e+06	chr9	12799599	12799891	Alu	AluY	0.00616567	4.40452	8.03044	nucleus	IAV_vs_mock	16
858178	chr12	45877172	45877672	hAT-Charlie	MER1A	0.391227	2.475	8.02991	nucleus	IAV_vs_mock	16
1.66223e+06	chr17	50876659	50877139	ERVL-MaLR	MLT1K	0.423304	5.68147	8.02968	nucleus	IAV_vs_mock	8
3.94175e+06	chr8	53950616	53950894	Alu	AluSz	2.0172e-06	4.86443	8.0277	nucleus	IAV_vs_mock	16
1.90361e+06	chr19	40052557	40053858	L1	L1MA8	0.42359	2.54176	8.02613	nucleus	IAV_vs_mock	8
2.94805e+06	chr4	74064952	74065376	ERV1	MER4C	0.191289	4.45025	8.02568	nucleus	IAV_vs_mock	8
1.27856e+06	chr14	102056022	102056485	ERV1	LTR2B	0.00213367	4.53825	8.02483	nucleus	IAV_vs_mock	8
2.76398e+06	chr3	150379594	150379762	Alu	FAM	0.423676	2.22976	8.0246	nucleus	IAV_vs_mock	8
2.96992e+06	chr4	88391013	88391532	ERVL-MaLR	MLT1D	0.20272	3.29155	8.02382	nucleus	dNS1_vs_mock	8
1.92096e+06	chr19	47924821	47924892	ERV1	MER66B	0.000342131	3.86258	8.02353	cytosol	IAV_vs_mock	16
1.92096e+06	chr19	47924893	47925199	Alu	AluSx1	0.000342131	3.86258	8.02353	cytosol	IAV_vs_mock	16
3.73942e+06	chr7	76312929	76313210	Alu	AluSp	0.42372	4.27107	8.02313	nucleus	IAV_vs_mock	8
1.83075e+06	chr19	778660	778941	Alu	AluSx	0.391516	2.20463	8.02313	nucleus	IAV_vs_mock	16
3.20453e+06	chr5	71344252	71344399	ERVL-MaLR	MLT1A	NA	1.96867	8.02252	nucleus	dNS1_vs_mock	16
3.32077e+06	chr5	151082900	151083075	MIR	MIRc	3.99402e-06	7.18054	8.02252	nucleus	dNS1_vs_mock	16
2.99345e+06	chr4	105880182	105886196	L1	L1PA5	0.42372	1.86042	8.02251	nucleus	IAV_vs_mock	8
2.9487e+06	chr4	74530535	74530827	Alu	AluSc8	0.391516	2.47514	8.02241	nucleus	IAV_vs_mock	16
1.91911e+06	chr19	47232071	47232374	Alu	AluSp	2.96889e-08	7.79493	8.02212	nucleus	dNS1_vs_mock	8
2.85134e+06	chr4	7873648	7874350	hAT-Charlie	Charlie1a	0.508853	2.5689	8.02172	nucleus	dNS1_vs_mock	16
2.9487e+06	chr4	74527061	74527257	ERVL-MaLR	MLT1I	0.391516	2.63769	8.02126	nucleus	IAV_vs_mock	16
1.5453e+06	chr16	75583324	75584032	L1	L1ME3Cz	0.0620022	2.94785	8.021	nucleus	IAV_vs_mock	16
3.92347e+06	chr8	38389626	38389718	Alu	AluJb	0.38778	2.47767	8.02098	nucleus	IAV_vs_mock	16
3.76412e+06	chr7	93963426	93963611	L2	L2a	0.391516	2.3346	8.02097	nucleus	IAV_vs_mock	16
3.54362e+06	chr6	113928026	113929286	L1	L1MA4	0.391516	3.72057	8.02097	nucleus	IAV_vs_mock	16
2.76413e+06	chr3	150484144	150484795	L1	L1MB1	0.316833	4.66177	8.02091	nucleus	IAV_vs_mock	8
1.12819e+06	chr13	99655073	99655375	Alu	AluSx1	0.0593362	2.69553	8.02089	nucleus	IAV_vs_mock	16
2.76413e+06	chr3	150483245	150483515	L1	L1MB1	0.236505	3.15672	8.0208	nucleus	IAV_vs_mock	16
401604	chr10	15202807	15203527	ERV1	LTR8A	0.264161	2.41199	8.02078	nucleus	IAV_vs_mock	16
3.03891e+06	chr4	139495394	139495755	ERVL-MaLR	THE1D	0.387362	2.47105	8.02069	nucleus	IAV_vs_mock	16
2.19682e+06	chr2	171000400	171001800	TcMar-Tigger	Tigger2	4.65709e-07	3.84374	8.02009	nucleus	IAV_vs_mock	16
1.98697e+06	chr2	27782158	27782481	Alu	AluJr	0.0134075	5.4854	8.02003	nucleus	IAV_vs_mock	16
3.82788e+06	chr7	135021659	135022795	L1	L1PA8	0.391427	5.03311	8.01997	nucleus	IAV_vs_mock	16
842243	chr12	31749069	31749596	ERV1	LTR8B	0.391516	2.00665	8.01982	nucleus	IAV_vs_mock	16
2.30419e+06	chr20	400697	400812	ERVL-MaLR	MLT1J1	0.0128072	2.3786	8.0195	nucleus	IAV_vs_mock	16
3.5616e+06	chr6	127410539	127411253	L1	L1PA6	0.391516	2.18677	8.01925	nucleus	IAV_vs_mock	16
858165	chr12	45867891	45868016	L1	L1MC2	0.391516	2.48156	8.01925	nucleus	IAV_vs_mock	16
533480	chr10	100403198	100403478	Alu	AluSz	0.391516	2.55338	8.01853	nucleus	IAV_vs_mock	16
840950	chr12	31110437	31110695	ERVL-MaLR	MLT1C2	0.391516	2.79055	8.01853	nucleus	IAV_vs_mock	16
1.90664e+06	chr19	41337658	41337909	TcMar-Tigger	Tigger2a	0.364411	2.97174	8.01825	nucleus	IAV_vs_mock	16
1.91907e+06	chr19	47213333	47213641	Alu	AluSx4	0.391539	2.37892	8.01781	nucleus	IAV_vs_mock	16
4.22913e+06	chr9	98050273	98050781	ERV1	MER57-int	0.0237879	3.78349	8.01771	nucleus	IAV_vs_mock	8
234039	chr1	156227803	156227929	Alu	FLAM_C	0.391539	2.04802	8.01753	nucleus	IAV_vs_mock	16
260671	chr1	173516317	173517165	L1	L1PA13	0.423868	2.52408	8.01724	nucleus	IAV_vs_mock	8
2.77933e+06	chr3	160692217	160694049	TcMar-Tigger	Tigger1	0.391558	2.43336	8.01681	nucleus	IAV_vs_mock	16
1.98697e+06	chr2	27785487	27785788	Alu	AluSg7	0.423868	10.9245	8.01658	nucleus	IAV_vs_mock	8
1.63445e+06	chr17	37068924	37069816	L1	L1MB8	0.341136	3.53228	8.01643	nucleus	IAV_vs_mock	16
4.15601e+06	chr9	32385375	32385851	hAT-Charlie	Charlie1b	0.423868	2.20366	8.01642	nucleus	IAV_vs_mock	8
1.95288e+06	chr2	6874361	6876489	ERV1	MER101-int	0.00146998	7.22504	8.01622	nucleus	dNS1_vs_mock	16
3.78824e+06	chr7	107840489	107842328	L1	L1PA5	0.391595	3.33091	8.01609	nucleus	IAV_vs_mock	16
4.15708e+06	chr9	33040771	33040971	L1	L1MB4	1.15864e-07	4.96813	8.01467	nucleus	IAV_vs_mock	16
4.44435e+06	chrX	3640636	3641259	ERV1	MER41B	0.0126013	6.09489	8.01439	nucleus	dNS1_vs_mock	16
4.23529e+06	chr9	101451878	101453442	ERVL-MaLR	THE1B-int	0.423963	1.93888	8.01422	nucleus	IAV_vs_mock	8
3.42112e+06	chr6	28935609	28935962	L1	L1ME3	0.279156	2.93329	8.01341	cytosol	IAV_vs_mock	16
1.42547e+06	chr16	3197319	3197550	hAT-Charlie	MER33	NA	1.83952	8.01241	nucleus	dNS1_vs_mock	16
2.38755e+06	chr20	49697428	49697494	TcMar-Tigger	X12_DNA	2.63767e-05	3.37356	8.01183	cytosol	dNS1_vs_mock	16
750538	chr11	108206214	108207910	ERV1	MER52A	0.258437	2.69056	8.01093	nucleus	IAV_vs_mock	16
540457	chr10	104096390	104097678	L1	L1M4	0.424158	2.28232	8.01056	nucleus	IAV_vs_mock	8
2.77359e+06	chr3	156792279	156792309	hAT-Charlie	Charlie8	0.392064	1.99314	8.00997	nucleus	IAV_vs_mock	16
985675	chr12	120292321	120292608	Alu	AluSg4	9.26655e-08	10.7355	8.00991	cytosol	dNS1_vs_mock	16
1.63218e+06	chr17	35867766	35868080	Alu	AluSx1	0.120013	3.08461	8.0092	nucleus	IAV_vs_mock	16
3.56137e+06	chr6	127255063	127261128	L1	L1PA6	1.3176e-08	7.18563	8.00878	nucleus	IAV_vs_mock	16
1.68128e+06	chr17	61632798	61634916	L1	L1M1	0.392075	2.60655	8.00852	nucleus	IAV_vs_mock	16
309130	chr1	205295325	205295630	Alu	AluSz	1.66742e-08	13.4415	8.00814	nucleus	IAV_vs_mock	8
1.97966e+06	chr2	23988152	23989122	L1	L1MC4	0.138643	2.71126	8.00788	nucleus	IAV_vs_mock	16
533470	chr10	100398934	100399240	Alu	AluSx3	0.392083	2.41437	8.0078	nucleus	IAV_vs_mock	16
2.97015e+06	chr4	88518160	88518461	Alu	AluSz	0.116034	3.48387	8.00777	nucleus	IAV_vs_mock	16
876638	chr12	56550559	56550871	Alu	AluSx	0.424255	2.00903	8.00753	nucleus	IAV_vs_mock	8
2.77938e+06	chr3	160719270	160722467	L1	L1PA16	0.392083	2.469	8.00707	nucleus	IAV_vs_mock	16
420271	chr10	26713012	26713314	Alu	AluSc8	0.392083	2.8579	8.00707	nucleus	IAV_vs_mock	16
1.27848e+06	chr14	102013273	102013963	L2	L2a	8.92026e-05	4.29538	8.00696	nucleus	IAV_vs_mock	16
584965	chr11	753578	753921	Alu	AluSz6	0.281579	2.42796	8.00651	nucleus	IAV_vs_mock	16
2.03077e+06	chr2	55014523	55014814	Alu	AluSc	0.392083	2.08126	8.00649	nucleus	IAV_vs_mock	16
1.53406e+06	chr16	69511425	69512292	L1	L1ME2z	0.392083	2.33461	8.00649	nucleus	IAV_vs_mock	16
1.53442e+06	chr16	69679833	69680137	Alu	AluY	0.151272	3.30879	8.00645	nucleus	IAV_vs_mock	16
1.33357e+06	chr15	50691609	50692398	L1	L1MC	0.239962	2.78721	8.00621	nucleus	IAV_vs_mock	16
131488	chr1	67710853	67710950	L2	L2c	0.392083	2.32607	8.00606	nucleus	IAV_vs_mock	16
3.29823e+06	chr5	138499788	138500091	Alu	AluJr	0.392083	3.2395	8.00577	nucleus	IAV_vs_mock	16
3.04686e+06	chr4	145171894	145172125	L2	L2d	0.200765	3.68487	8.00576	nucleus	IAV_vs_mock	16
2.76414e+06	chr3	150490241	150490950	ERV1	MER72	0.424297	4.7633	8.00541	nucleus	IAV_vs_mock	8
3.76406e+06	chr7	93933314	93933817	ERVL-MaLR	MLT1H	0.16838	2.8497	8.00519	nucleus	IAV_vs_mock	8
[truncated: 379,065+ more rows]

## Sheet: Cyto dNS1-specific DE-TEs
	Cytosol; 8hpi				Cytosol; 16hpi
	Subfamily_id	Log2FC IAV dNS1	Log2FC wt IAV		Subfamily_id	Log2FC IAV dNS1	Log2FC wt IAV
	LTR12C	5.74462	0		L1MB5	5.99135	0
	L2b	5.35141	0		AluSz6	5.01614	0
	FAM	5.84304	3.21475		AluSx3	7.82187	0
	L1MC5a	5.3468	0		AluSg	7.83772	4.48468
	MLT1F1	4.89042	0		L2b	6.49647	0
	AluSz	4.57484	3.29505		FAM	6.62171	4.99228
	AluSz	4.95888	0		MER58B	4.24263	3.52289
	L2a	5.71277	0		MER77B	4.63419	0
	MER6A	4.00832	3.3079		L1MC5a	7.2301	0
	Charlie26a	7.00674	0		L1MC4	4.66082	0
	Tigger1	2.05744	0.429757		MER2	5.20182	0
	Tigger1	6.04749	0		L2a	6.14499	0
	Tigger1	4.98538	0		MLT1F1	7.58756	0
	MIR3	6.47985	0		Penelope1_Vert	4.81999	1.57446
	L1M2	6.62289	0		LTR76	4.77516	1.66261
	LTR24B	5.57766	0		LTR12C	3.01949	1.69837
	AluSg	6.01041	0		MIRc	3.4527	1.10082
	MLT2B1	4.93811	0		Charlie1a	3.31896	0.0955632
	AluY	9.63251	3.29505		THE1A	4.39461	0
	MER72	5.26906	4.73847		THE1A-int	5.73726	0
	MLT1D	5.36213	0		MER5A	6.21654	0
	LTR12	4.32334	0		AluSz	4.72429	0
	HERV9N-int	8.14901	0		L2a	5.78346	0
	MER96B	4.91865	0		MER5B	4.66387	0
	L2b	6.00658	0		L2a	4.45088	0
	L1ME4b	4.39817	3.17976		L2d2	5.73396	0
	AluJr	4.68064	3.29505		L2	5.81484	0
	L1PB1	6.16823	0		L2a	4.44408	2.56109
	L1PA5	4.56532	0		L2a	5.37752	0
	L1MDa	5.46521	0		L1ME2	4.36336	0
	LTR13	5.79796	3.29505		MER2	4.09223	1.05319
	Charlie3	4.33743	0		MER6A	3.10298	2.49889
	AluSc8	3.40405	1.87698		Tigger1	3.07799	3.50554
	HERV3-int	5.54543	0		Tigger1	4.03512	0
	L4_A_Mam	3.35114	0.464016		AluSg	4.26099	3.52289
	L2b	7.07494	0		MIR	4.79162	0
	MLT1B	7.49239	0		MER68	3.48626	1.10291
	Tigger4b	4.92221	0		L1ME1	2.05113	-0.324177
	MER50	7.1639	0		AluJb	4.73448	0
	MER50	7.43447	0		MER57A-int	10.3546	0
	AluSg	7.36172	0		LTR54	7.86149	0
	AluSq2	6.32648	0		AluSg4	2.00788	0.331004
	MER57B1	7.02767	0		Tigger1	3.09367	1.41897
	MER89	6.34594	0		Tigger1	3.31116	0.865871
	MER89	6.0789	3.29504		LTR14B	4.44114	0
	AluJo	8.65083	3.29505		MER58B	8.15339	0
	AluSx3	4.73379	4.71903		Tigger1	9.35891	0
	MER21B	3.71038	1.46057		Tigger1	8.80263	0
	L2	5.06079	0		Tigger1	7.72258	0
	L1ME4b	5.14278	4.15577		MIR3	7.03137	0
	MIR	6.73399	2.33325		L1M2	8.18252	0
	L2d2	6.59689	0		MER5A	6.46372	0
	HERVIP10F-int	5.99976	0		LTR24B	6.2443	0
	AluSq10	5.19341	5.79779		LTR24B	6.35237	2.56109
	MER5B	5.469	1.37146		AluSg	7.58699	0
	MIR3	4.66871	0.523881		AluY	8.24525	1.70344
	LTR2B	5.68125	0		MER39	6.08941	5.29631
	MIR3	7.81103	0		L1MEd	6.45621	4.48468
	AluSz	5.96304	1.37146		L1MC4a	6.85917	0
	MIR	5.76289	0		LTR22A	4.58937	0
	AluSx	8.59893	3.29505		L1MD2	4.39548	0
	AluY	8.43294	3.29505		MLT1D	6.90826	0
	MIRb	5.30231	0		L1PA11	6.03692	4.48468
	AluSz	4.77075	3.29505		LTR12	5.94762	0
	L2c	2.19201	1.2665		HERV9N-int	9.94829	0
	L1MB8	5.31074	0		LTR12	8.40764	4.48468
	AluSz	4.56958	0		Charlie5	6.56959	0
	AluSq2	4.26331	3.23649		MER33	5.881	0
	MIR	5.03496	2.32785		MER96B	7.42337	0
	MER33	4.91521	0		AluJb	7.23592	0
	FRAM	8.37052	0		L2b	7.74393	4.48468
	AluSz	8.93718	0		L1ME4b	7.67365	2.56109
	MIRb	7.50728	0		AluJr	7.39514	2.56109
	MIRb	8.52267	0		X9b_DNA	5.93838	2.56109
	AluYk2	5.67224	0		THE1B-int	6.31684	0
	AluSz	6.18713	0		AluSp	3.69623	1.69251
	MIR	6.80724	0		L1PB1	9.63973	0
	L2b	5.51681	2.33325		L1PA5	9.33892	0
	MIR1_Amn	5.82591	0.454896		L1MDa	8.53414	0
	AluSp	8.41886	0		L1MD1	7.47263	0
	HERVIP10FH-int	7.73143	0		L1MCa	5.60257	0
	AluSp	5.54538	0		L2c	4.45264	0
	LTR13	4.36201	1.37146		L2c	2.60797	1.64935
	AluSq2	5.80292	2.33325		L2c	5.00688	2.56109
	HUERS-P3-int	5.72457	0		MIRb	6.0056	0
	MIR3	5.45982	0		MIRc	4.49382	5.28477
	Tigger8	5.4915	0		L1MD2	4.35181	0
	AluSg	5.97604	0		Tigger15a	3.92144	3.51131
	L3	4.61977	0		AluJr	2.99053	2.06994
	MLT1N2	4.80213	0		AluSx1	3.63356	1.67605
	L1ME3G	5.8799	0		L1PA15	4.61434	2.56109
	Charlie1a	6.21739	0		AluJr	3.67715	1.65996
	MIR	6.88337	0		MIRb	4.94425	0
	MIRb	5.2949	3.29505		MIR	5.94444	2.56109
	MIR3	2.3084	0.686623		MER94B	5.21618	0
	MER3	2.85306	-0.523085		MIR	5.14675	0
	AluJr	6.58305	0		MIRb	5.14987	1.15336
	L1ME4a	5.48816	0		MIRc	5.74588	4.48468
	Tigger9b	6.00233	0		MER91A	5.81779	0
	MER44B	5.82725	0		MIRc	4.55182	3.23071
	MER4A	5.68135	0		MIRc	4.75619	2.56109
	AluSg	5.11855	0		L2d	5.07965	0
	MIRb	6.13449	1.37146		HERV9NC-int	4.30611	1.71634
	MIRb	4.89337	0		HERV3-int	7.30147	0
	MLT1B	3.69639	-1.04451		L2a	6.54546	0
	MLT1A0	5.82778	1.37146		MER117	6.24765	0
	LTR48	5.35222	1.37146		MIRb	3.16712	0.107208
	Tigger3c	3.7403	0.981905		L4_A_Mam	3.70468	0.695678
	MER4A1	5.07106	1.37146		L2b	7.45863	0
	MER4-int	4.38462	1.45415		L1MA2	4.41023	0
	MER4A1	5.20522	0		MLT1B	4.4987	0.348732
	Plat_L3	5.24762	0		L1PA6	4.02611	2.56109
	Tigger19a	5.73108	0		L1PA6	4.73909	2.56109
	AluSx	6.16807	4.15681		L1MEb	4.35173	0
	MER68B	4.75665	0		MIRc	4.34241	0
	MIRb	6.88182	0		AluSx3	5.75263	0
	MIR	5.8475	0		AluSp	4.74845	1.65374
	MER53	4.50341	1.31954		L1P4a	8.18671	0
	MER53	5.60231	3.08821		FLAM_A	6.84859	0
	MER53	6.25026	1.4781		AluSx1	4.75426	0
	MIRc	6.40694	3.89531		Tigger4b	6.87309	4.48468
	HERV4_I-int	5.57597	0		AluSx3	5.07233	2.56109
	L2d2	4.74609	0		THE1A	6.27513	2.56109
	AluJo	4.50379	1.37146		THE1A-int	7.08255	0
	AluSz	3.1265	0.437902		HERVH-int	5.46676	2.56109
	AluSx3	4.76946	0		MER4-int	5.33373	0
	L1PA7	6.13596	3.76423		L2a	4.79457	0
	L2b	5.47506	0		L1PA7	4.40288	0
	L2b	5.05696	3.29505		AluSx1	3.53765	1.07062
	MIRc	6.07208	0		L1PA6	3.06635	1.01351
	MIR3	4.29741	2.28753		MIRb	4.73094	0
	MIRb	5.97769	0		OldhAT1	4.14908	2.56109
	Charlie18a	6.01732	0		AluSc	4.96599	2.56109
	UCON34	6.81059	0		L2a	5.29078	0
	MIRc	7.11639	0		L2a	3.86142	3.52664
	MIRb	6.94977	0		AluSx	4.29725	2.56109
	MIR	7.20076	0		MIR	4.83275	2.56109
	AluSq2	5.90906	0		AluJr4	5.68408	0
	MIR3	7.41343	0		LTR7	4.76353	0
	AluSp	7.13263	0		L1MEc	5.65532	0
	AluSx	6.80874	0		MLT1A0	6.01884	0
	AluSp	3.97146	2.55303		MER50	8.86831	0
	MER61B	6.90246	0		MER50	8.92076	0
	AluSp	4.59434	0		AluSg	7.73049	0
	LTR39	2.28324	-0.482676		AluSq2	6.29864	0
	L1MC5a	5.45049	0		Tigger1	3.99881	2.56109
	AluJo	5.07205	3.29505		MIR3	4.78363	2.56109
	MIR3	2.88706	1.17804		L2a	6.80427	0
	MER20B	3.397	1.8849		LTR67B	4.09398	1.12472
	MER20B	4.85799	2.97973		MER5A1	7.74804	0
	MER20B	3.40377	2.0615		MER57B1	8.10539	0
	MER20B	6.05566	2.33325		AluJb	3.79893	2.56109
	L2-1_AMi	5.82788	0		MER89	7.62324	5.31531
	MER5B	5.61301	0		MER89	7.29094	4.48468
	LTR12C	3.55653	1.5029		AluJo	8.61292	4.38171
	MER5B	5.44469	0		AluYm1	6.1824	0
	Charlie1b	3.26406	-1.84502		AluSp	3.76662	1.69038
	MIRb	7.30791	0		L1ME4b	6.80231	4.48468
	L2a	5.36436	0		L2a	4.59573	0
	LTR33A_	5.57313	0		L2c	4.29989	0
	L1PA7	5.72675	0		MamRTE1	2.8259	0.72542
	MLT1B	5.09463	0		AluSx	4.4931	0
	AluSp	7.00837	0		AluJo	6.6129	0
	MER20B	7.52561	0		AluJo	6.13033	0
	MER20B	7.55858	0		MER67C	6.35495	0
	MIR	7.29684	0		AluSz	5.72923	0
					L2a	5.80241	0
					L2a	4.39766	0
					MER4E	4.38198	0
					MER2	4.9876	0
					AluSx4	4.41967	0
					L1ME1	5.19192	0
					MER21A	4.38005	0
					AluJr	4.32284	0
					AluSz	4.35135	0
					L2c	5.58424	0
					AluSc8	2.07705	0.65525
					L1PA5	4.28525	0
					MIR	6.01015	1.05316
					MSTB1	7.73719	0
					MLT1D	2.86132	-0.375474
					MLT1D	2.13552	-0.739875
					AluJb	4.07336	1.08597
					L1PA5	5.91938	0
					hAT-1_Mam	6.84474	0
					MER5A	6.24555	0
					MER103C	5.96851	0
					MLT2A2	5.65564	0
					MSTA	5.16209	0
					MIRb	4.34846	0
					L1MA3	4.73735	0
					L1PA2	4.75385	0
					L1PA7	4.75581	0
					L1PREC2	7.20076	0
					MLT1K	4.5538	2.56109
					L2c	5.92815	0
					L2a	4.73887	0
					MLT1F	3.99304	4.48468
					L1MB7	3.99364	0
					AluSz	4.99758	0
					MER119	4.00129	4.48468
					AluSp	3.00279	2.94054
					AluJr	3.8721	0.704318
					L2d2	6.9013	0
					HERVIP10F-int	9.78399	0
					MER5B	4.72254	1.68707
					MIR3	4.52577	2.06711
					LTR2B	7.11082	4.48468
					Tigger2b_Pri	6.52117	0
					L2a	6.7197	0
					MIR3	7.72886	0
					HERV4_I-int	8.87741	0
					MamSINE1	5.78754	0
					AluSx1	5.47402	4.48468
					MER67D	6.67901	0
					HERV9NC-int	5.26932	0
					MIRb	4.25966	2.56109
					L1MB4	2.58833	0.3608
					LTR85c	4.42046	2.56109
					L2	4.01011	0
					MLT1A1	4.7593	0
					MER102b	4.54784	0
					MIRb	5.97679	0
					L1ME3Cz	3.5701	1.11434
					L1ME3Cz	4.61552	2.56109
					AluSz6	3.80637	2.56109
					AluSg	4.77012	0
					FLAM_A	4.39922	0
					AluJb	3.14213	1.10242
					AluSx3	4.96438	0
					AluYa5	4.71301	0
					AluSz	6.55379	0
					L1MC4	4.03504	2.9264
					L1MB7	4.8132	2.56109
					AluSp	2.1549	0.716404
					AluSx	5.67173	2.56109
					MIR	4.90664	3.52289
					MER44C	4.69514	0
					MIR	5.48071	0
					L2a	5.68849	0
					L2	4.44983	0
					L2b	5.50141	4.48468
					L1MC4	5.23548	0
					AluY	10.5903	4.48468
					L1MB3	4.90159	0
					L2b	6.5754	0
					MIR	5.934	0
					MIRb	6.54438	5.29768
					MIRb	5.70359	0
					Penelope1_Vert	5.19966	0
					MIRb	4.8602	0
					LTR8	7.4553	0
					MIRb	6.00682	0
					MIRb	5.96178	0
					L2c	3.74944	-1.13919
					HERVK13-int	8.37986	0
					LTR13A	5.01994	0
					HERVK13-int	5.40917	0
					HERVK13-int	5.37484	0
					HERVK13-int	5.44938	1.09398
					LTR13	5.01855	0
					HERVK13-int	5.07083	0
					LTR13A	4.716	0
					PRIMA41-int	4.79046	0
					PRIMA41-int	4.91304	2.56109
					PRIMA41-int	4.4062	0
					AluSx1	5.49485	0
					L1MC1	4.68379	0
					LTR39	5.19563	0
					L2d2	2.58317	0.383637
					AluJo	2.84084	0.690878
					MER102c	5.46028	2.56109
					AluSg4	4.39214	0
					L1MB8	7.39551	4.48468
					MIRb	6.2009	0
					AluSx1	4.29023	5.3253
					AluJo	5.53439	0
					MER58B	4.7029	0
					MLT1A0	4.84353	2.56109
					AluSz	3.74954	2.56109
					Harlequin-int	5.60216	0
					Harlequin-int	5.94873	0
					AluJb	4.65444	0
					HERV9NC-int	5.63613	2.56109
					MIR	3.84786	3.11469
					Tigger6a	5.11401	0
					LTR12	7.87522	0
					HERV9-int	7.50557	0
					HERV9N-int	6.6388	1.66943
					LTR12	4.99368	2.56109
					L2a	5.15096	5.2743
					LTR12C	3.3142	1.1112
					HERV9NC-int	4.80693	1.11234
					HERVK9-int	4.13696	1.67091
					MSTC	7.42237	0
					AluJr	7.55076	0
					MER33	7.09699	0
					FRAM	10.8266	0
					AluSz	10.5748	0
					MIRb	9.44342	0
					MIRb	9.71798	0
					AluSz	6.84547	0
					L2b	6.01885	0
					L2a	4.05711	2.56109
					MIRb	5.04395	2.56109
					MLT2C1	2.09103	-0.466419
					L2a	6.42922	0
					AluJb	2.13678	-0.541854
					AluSz	6.84533	0
					FLAM_C	6.39694	0
					MER51E	4.39635	0
					MLT1F1	3.49765	1.70211
					MIR	7.13761	0
					L2a	6.89796	0
					L2b	5.0827	3.52288
					Tigger7	5.72666	0
					MIR3	5.22558	0
					MIR1_Amn	4.83432	2.50262
					AluSp	8.73022	0
					HERVIP10FH-int	11.1242	0
					AluSp	8.21433	0
					AluSq2	2.33731	1.39029
					FLAM_A	3.59881	0.42746
					ERVL-B4-int	5.84246	2.56109
					AluSx	3.35779	-0.346972
					AluSg	5.87338	0
					MER96B	5.32297	0
					AluSx1	3.80762	2.56109
					L2d2	5.73271	0
					HAL1M8	5.69333	0
					HAL1M8	5.55819	0
					L1MEf	7.1543	0
					HUERS-P3-int	9.89177	0
					MIR3	6.8802	4.48468
					THE1B-int	6.95257	0
					Tigger8	5.95415	0
					MER101-int	5.87177	0
					HAL1	5.65523	0
					AluSg	9.12822	0
					LTR79	3.5165	0.712363
					LTR79	4.74471	1.70167
					AluJr	5.26124	0
					L2b	4.37744	0
					L1ME4b	5.80731	0
					L1ME4c	6.01902	0
					L2	5.17396	0
					L1MB7	5.74655	0
					L1MB7	6.83451	0
					AluJr	5.95726	0
					AluSg	2.71143	-0.443684
					MER58B	4.41639	0
					L1MC3	5.17185	0
					L1MC5	4.39884	4.48468
					L1PA7	5.70747	0
					L1ME3G	7.37292	0
					Charlie1a	7.88473	0
					MIRb	6.00384	0
					FLAM_A	5.26074	0
					HERVK22-int	4.42509	4.55024
					MLT2B3	4.58363	2.56109
					AluSx	5.24882	2.56109
					L2	6.49581	0
					AluSx4	5.50417	0
					L2c	5.27371	0
					MamRep605b	4.49961	0
					MLT-int	5.90131	2.56109
					AluSx	4.85599	4.48468
					L1PA7	5.69322	4.48468
					L1PA7	4.41153	0
					Charlie30a	4.40512	4.48468
					LTR5_Hs	3.98555	2.56109
					LFSINE_Vert	6.87976	0
					THE1B-int	6.9034	0
					L2c	5.19359	0
					MIR	6.18979	4.48468
					LFSINE_Vert	5.31002	2.56109
					MLT1L	4.4986	0
					MLT1H	5.01121	0
					L2a	2.96184	1.6829
					L2b	4.92694	0
					L1MA3	4.7599	0
					L1MA3	4.01489	0
					MLT1L	4.34004	2.56109
					L1MC1	3.41989	1.09053
					LTR16C	7.23111	0
					MIRc	6.87579	0
					L2d	7.28381	0
					L2	4.79924	1.0242
					MER5A	4.20696	0.140849
					MIR	7.30923	4.48468
					MER31A	5.23806	0
					MIR3	5.6317	0
					L2b	4.04209	0
					L2b	5.69893	0
					L2b	4.28526	0
					L1MB4	5.87171	2.56109
					MER1B	5.77717	0
					MIRb	5.39291	0
					AluSq2	6.83965	0
					AluJb	5.58368	0
					AluSq2	4.85734	2.56109
					AluJr	8.08034	0
					L1ME4a	7.46206	0
					Tigger9b	9.45081	0
					AluSq2	7.85016	0
					MER1B	7.7694	0
					AluSx	8.16776	0
					X12_DNA	8.01183	0
					MER44B	7.23792	1.73564
					MER4A	8.34562	2.56109
					AluJb	8.83722	0
					AluSg	6.96001	0
					AluSp	4.45679	2.56109
					MSTA-int	5.7066	0
					L2c	5.23941	0
					L1MA3	5.76888	0
					L1HS	5.01215	0
					MIRb	6.01244	2.56109
					AluJo	4.71382	1.63365
					MIRb	4.82753	0
					MIRb	3.74821	1.71665
					MIRc	4.73701	0
					MLT1B	3.87278	1.66991
					MLT1A0	4.19029	2.56109
					LTR48	5.67859	0
					Tigger3c	5.696	0
					MER4A1	5.62194	0
					MER4-int	5.03691	0
					LTR27E	7.06764	0
					AluSz6	5.12308	0
					AluSq2	3.6911	0.912439
					Tigger1	4.13852	2.56109
					MIR	6.2687	0
					AluSz	6.0418	0
					L2a	5.92692	0
					X6b_DNA	3.93049	2.66549
					LTR12C	5.01709	0
					MER4A1	5.14519	0
					L1PREC2	4.65347	0
					L1MC4a	6.03003	0
					L1MC4a	6.278	0
					L1MC4a	5.39355	0
					MSTB2	7.69025	0
					L1PB3	8.14456	0
					MER20	3.4787	3.50352
					AluJb	4.67141	0
					L1PA4	4.99453	4.48468
					Plat_L3	6.27905	0
					MIRb	6.89564	0
					MIR	7.31286	4.48468
					MIR	7.31258	0
					THE1B-int	4.41713	0
					Tigger19a	6.57475	0
					AluSx	5.03675	2.66283
					L1PA11	7.15584	0
					L2d2	7.4662	0
					MIR	8.95634	0
					AluJb	8.35703	0
					MER68B	8.88615	0
					MLT1O	6.87403	0
					L1MD	6.45713	0
					MIR3	6.93694	0
					L1PA10	6.63955	0
					L1PA10	5.53301	0
					MIRb	6.86315	0
					MIR	6.97919	0
					L2d2	4.47366	0
					MER53	2.12675	1.19438
					Charlie1a	7.46451	0
					LTR26C	5.44319	1.68063
					LTR9A1	6.26408	0
					MIRb	5.58706	0
					L2d	6.22771	0
					L1MA7	4.49362	1.69266
					MER51C	4.10401	1.70009
					MER51C	6.37324	4.48468
					HERV4_I-int	6.82515	0
					HERV4_I-int	7.48252	0
					HERV4_I-int	5.87194	0
					HERV4_I-int	6.09656	0
					AluSp	5.55177	0
					THE1B	6.32549	0
					PABL_B	5.42756	0
					MER107	6.5928	0
					L2a	3.98135	0
					L2d2	7.0862	0
					MER57B2	6.77058	5.30414
					MIRb	7.41925	0
					AluYj4	4.15881	1.16152
					AluY	4.24579	3.45964
					AluSq2	3.7157	0.36816
					HERVL-int	4.0261	0
					L1PA7	5.62228	2.56109
					Tigger1	6.26508	0
					HERVL-int	5.39595	0
					HERVL-int	5.92968	0
					HERVL-int	5.11746	0
					MER61-int	3.08455	2.43596
					L2b	5.92291	0
					L2a	7.04469	0
					L1PA7	6.15383	0
					L1PA7	4.66553	0
					L1PA7	8.78152	4.48468
					L1MA3	4.84094	0
					L1MA4A	5.21314	0
					L1MA4A	4.75843	0
					L2c	4.52842	2.6794
					AluSz	2.77383	0.381088
					L1MB4	6.43077	0
					L2b	5.88617	0
					AluSp	5.21255	0
					MIRb	6.48596	0
					MIRb	5.88528	0
					L1ME3B	4.52556	0
					MIRc	5.29585	0
					AluJb	4.93885	0
					MLT1D	5.34733	0
					MER30	4.01153	0
					L1PA3	4.0441	0
					L2b	2.90572	-0.472458
					AluJb	5.36344	2.56109
					AluJb	4.61935	2.56109
					MIRb	2.40138	-0.131336
					MIRc	8.07985	0
					AluSx3	7.71217	0
					L1PREC2	5.20237	0
					MER113	6.00352	0
					LTR13	7.63734	0
					L1PA16	4.564	0
					HERVL-int	5.53701	0
					L2b	5.82569	0
					MIR3	5.5974	2.56109
					MIRb	6.81568	0
					Charlie18a	6.38944	0
					UCON34	6.94465	0
					MIRc	5.8402	0
					MIRb	5.99813	0
					MIR	6.36518	0
					L2b	6.359	0
					MIR3	7.23948	0
					MIRc	4.97817	0
					Charlie8	2.5893	0.354121
					L2d	5.08308	0
					AluSp	6.71408	0
					AluSx	5.21105	2.56109
					MER4-int	6.14235	0
					HERV17-int	5.85056	0
					LTR48B	2.64542	0.746409
					AluSx1	5.02011	0
					EUTREP8	4.18573	1.71605
					AluSz	5.77972	0
					AluSx3	6.12457	0
					LTR5_Hs	4.9576	2.56109
					LTR25	3.54167	1.10553
					MSTC	3.91317	2.85615
					L1ME4a	4.68117	0
					L1PA12	6.23572	0
					Harlequin-int	4.82026	0
					MER61B	4.86135	4.15715
					AluSp	2.93323	2.50286
					LTR87	4.72451	0
					L1PA6	4.73922	0
					LTR1A2	5.24259	0
					MER4CL34	5.05685	2.56109
					L1PA16	7.26354	0
					AluSz	4.27222	0.294944
					LTR39	4.00258	-2.02385
					MER89	5.79009	0
					L1PA5	5.18035	0
					AluJo	5.83086	0
					MLT1F2	5.14693	4.48468
					LTR41B	5.53729	0
					Tigger1	4.45896	0
					L1PA15	5.76508	0
					THE1C-int	5.0198	0
					L1MC5a	4.70026	0
					L2c	4.75195	0
					L2b	4.04149	2.56109
					MIR	5.09352	0
					AluSx	3.3619	1.11363
					Charlie9	2.05443	2.48392
					AluSx	4.61648	0
					AluJb	4.73105	0
					L1MD1	4.68612	0
					Tigger2	7.71836	0
					L1ME3D	4.98777	0
					AluSg	4.97399	0
					MIRc	5.08658	0
					AluSx3	4.79998	0
					AluJr	4.58303	0
					MIR	4.42984	2.56109
					THE1B	6.05614	0
					L1PA4	4.32725	0
					L1PA4	5.86291	0
					X9_LINE	6.15987	0
					L1MC4	5.02008	0
					L1M2a1	4.32429	2.56109
					MIRc	4.99065	0
					MER20B	8.72542	3.52288
					MER20B	8.89834	0
					MER20B	8.31951	4.39526
					L2-1_AMi	5.45179	1.11004
					MER5B	7.31381	0
					LTR103b_Mam	7.78454	0
					L1MC3	7.16187	0
					MER48	3.35226	0.728543
					LTR12D	3.92461	0.701323
					L1ME4b	4.53761	4.48468
					AluJb	2.45765	1.25723
					AluSp	4.22861	2.56109
					PABL_A-int	4.7306	0
					L1M4	4.39386	0
					AluSx	5.63131	3.52289
					L1M5	4.26191	1.71891
					L1MEc	5.01014	0
					MER34	5.11218	0
					MLT2A1	4.47543	2.56109
					HERV9NC-int	4.32754	0
					MER5B	6.50952	0
					Charlie1b	2.94459	1.32683
					X17_LINE	4.69105	0
					MIR3	6.18666	4.48468
					AluY	4.34492	4.48468
					L1MB7	5.47033	0
					L1MA3	5.41841	0
					PABL_B-int	5.55216	0
					L2b	4.3249	0
					L1ME1	4.35825	0
					L2	6.95244	0
					L1MC2	5.97098	0
					MIRb	6.17232	0
					L4_C_Mam	5.76457	0
					L4_C_Mam	4.03799	0
					MamSINE1	6.36935	0
					L1PA6	6.68738	0
					L1MA3	5.41638	4.48468
					MER63D	6.11739	0
					L1MB8	4.67789	0
					AluJo	4.43485	0
					L1MC4a	2.37053	-0.109759
					L1MB3	6.03855	0
					L1ME1	4.58267	0
					MIRb	6.74522	4.48468
					LTR33A_	4.03399	1.70438
					L2c	5.45833	0
					Tigger3b	5.14733	0
					Tigger17a	4.50721	2.56109
					AluJr	5.67133	0
					L4_A_Mam	4.51117	0
					HAL1	4.76043	0
					L1PA7	5.25762	0
					MLT1B	4.0554	0
					MER5B	4.79111	0
					THE1D	5.65266	2.56109
					MIRb	6.64893	2.56109
					L2-3_Crp	4.14657	0.379527
					L1PA7	5.85204	0
					L2c	5.09265	0
					LOR1-int	5.30092	0
					L2c	4.73314	0
					L1ME2	6.49068	0
					L1M5	6.34142	0
					MIRb	3.98291	3.0142
					L3	4.81248	0
					L1MB3	4.38769	0
					L2a	4.34515	0
					MIR1_Amn	4.76281	0
					L1MC4	5.99721	0
					MIRb	5.33109	0
					MER5B	2.17219	-0.474521
					AluSc8	2.08666	-0.918438
					L2d	4.01217	0
					MLT1D	5.37984	2.56109
					L4_C_Mam	5.31507	2.56109
					MIRb	4.81184	2.56109
					L2a	4.99681	2.56109
					L3	5.9605	0
					L2b	4.71776	0
					AluSx	4.54719	0
					MIR	5.02011	0
					L3	4.69393	0
					MIRc	5.34566	0
					Charlie1a	5.69019	0
					AluSg	2.9675	-0.777467
					AluJr	3.49394	0.336762
					MER5B	6.47819	2.56109
					AluSp	5.04847	0.687639
					AluSz	3.37524	1.17309
					MER1A	3.75291	-0.465638
					AluSp	6.80665	4.48468
					MER41B	9.31953	0
					L1PB4	3.97905	2.56109
					MER20	5.209	2.56109
					MER20B	7.95353	0
					MER20B	7.31509	0
					MIR	6.60315	0
					AluJr	5.64803	0
					L1PA6	5.79429	0
					AmnSINE1	4.58925	0
