# Supplementary material for: Regulated localization of transposable element RNA during influenza A virus infection
Source: EMBO Rep. 2025 Jun 16;26(14):3506–28. doi: 10.1038/s44319-025-00498-2 (PMC12287459; doi:10.1038/s44319-025-00498-2)
Supplement: Supplementary file 4 — Source data Fig. 3 [file 44319_2025_498_MOESM4_ESM.zip]

Archive with 8 entries (4 files):
- Figure 3/Figure 3B/
- Figure 3/Figure 3B/Figure 3 B RT-PCR re. Expression.xlsx
- Figure 3/Figure 3C-J/
- Figure 3/Figure 3C-J/Figure 3 C-J RT-PCR re. Expression.xlsx
- Figure 3/Figure 3K-N/
- Figure 3/Figure 3K-N/Figure 3 K-N RT-PCR re. Expression.xlsx
- Figure 3/Figure 3O/
- Figure 3/Figure 3O/Figure 3 O numerical values.xlsx
