# Supplementary material for: Regulated localization of transposable element RNA during influenza A virus infection
Source: EMBO Rep. 2025 Jun 16;26(14):3506–28. doi: 10.1038/s44319-025-00498-2 (PMC12287459; doi:10.1038/s44319-025-00498-2)
Supplement: Supplementary file 4 — Source data Fig. 3 [file 44319_2025_498_MOESM4_ESM.zip › Figure 3/Figure 3B/Figure 3 B RT-PCR re. Expression.xlsx]

## Sheet: Sheet1
	Fig3B:	dsRNA immunoprecipitation: Enrichment is presented as a fold change over the negative control (IP with anti-Flag antibody).
			IP: Flag			IP: dsRNA [9D5]
	IAV	LTR13	1	1	1	47.5304	48.6014	31.4793
		MER72	1	1	1	25.1973	18.9445	16.7993
		MER21B	1	1	1	16.5949	26.3752	15.7322
		L1MD2	1	1	1	42.3375	41.1175	25.8721
		MLT1F	1	1	1	80.9779	82.4492	29.0783
		MLT2B3	1	1	1	101.458	58.872	15.0341
			IP: Flag			IP: dsRNA [9D5]
	IAV dNS1	LTR13	1	1	1	49.4614	50.8976	50.6461
		MER72	1	1	1	27.2666	26.0396	35.0512
		MER21B	1	1	1	41.1997	28.9455	23.555
		L1MD2	1	1	1	31.0044	46.7527	40.6911
		MLT1F	1	1	1	197.034	176.458	71.2505
		MLT2B3	1	1	1	2125.16	143.243	54.7807
	Statistical significance was determined by one-sample t-test on log10-transformed data, comparing the sample means to their individual controls.
	IAV			LTR13	MER72	MER21B	L1MD2	MLT1F	MLT2B3
		Theoretical mean		0	0	0	0	0	0
		Actual mean		1.621	1.301	1.279	1.551	1.763	1.651
		Number of values		3	3	3	3	3	3
		One sample t test
		t, df		t=26.43, df=2	t=24.93, df=2	t=17.95, df=2	t=22.39, df=2	t=11.78, df=2	t=6.694, df=2
		P value (two tailed)		0.0014	0.0016	0.0031	0.002	0.0071	0.0216
		P value summary		**	**	**	**	**	*
		Significant (alpha=0.05)?		Yes	Yes	Yes	Yes	Yes	Yes
		How big is the discrepancy?
		Discrepancy		1.621	1.301	1.279	1.551	1.763	1.651
		SD of discrepancy		0.1062	0.09043	0.1234	0.12	0.2591	0.4272
		SEM of discrepancy		0.06133	0.05221	0.07125	0.06928	0.1496	0.2466
		95% confidence interval		1.357 to 1.884	1.077 to 1.526	0.9727 to 1.586	1.253 to 1.849	1.119 to 2.406	0.5899 to 2.712
		R squared (partial eta squared)		0.9971	0.9968	0.9938	0.996	0.9858	0.9573
	IAV dNS1			LTR13	MER72	MER21B	L1MD2	MLT1F	MLT2B3
		Theoretical mean		0	0	0	0	0	0
		Actual mean		1.702	1.465	1.483	1.59	2.131	2.407
		Number of values		3	3	3	3	3	3
		One sample t test
		t, df		t=443.7, df=2	t=36.53, df=2	t=20.92, df=2	t=30.36, df=2	t=15.23, df=2	t=5.062, df=2
		P value (two tailed)		<0.0001	0.0007	0.0023	0.0011	0.0043	0.0369
		P value summary		****	***	**	**	**	*
		Significant (alpha=0.05)?		Yes	Yes	Yes	Yes	Yes	Yes
		How big is the discrepancy?
		Discrepancy		1.702	1.465	1.483	1.59	2.131	2.407
		SD of discrepancy		0.006644	0.06947	0.1228	0.09074	0.2424	0.8237
		SEM of discrepancy		0.003836	0.04011	0.0709	0.05239	0.14	0.4755
		95% confidence interval		1.685 to 1.718	1.293 to 1.638	1.178 to 1.788	1.365 to 1.816	1.529 to 2.733	0.3613 to 4.453
		R squared (partial eta squared)		1	0.9985	0.9954	0.9978	0.9915	0.9276
