# Supplementary material for: Regulated localization of transposable element RNA during influenza A virus infection
Source: EMBO Rep. 2025 Jun 16;26(14):3506–28. doi: 10.1038/s44319-025-00498-2 (PMC12287459; doi:10.1038/s44319-025-00498-2)
Supplement: Supplementary file 4 — Source data Fig. 3 [file 44319_2025_498_MOESM4_ESM.zip › Figure 3/Figure 3C-J/Figure 3 C-J RT-PCR re. Expression.xlsx]

## Sheet: Sheet1
	Fig 3C-J:	Validation of differential expression of selected TEs in subcellular fractions following mock, wt IAV, or IAV ΔNS1 infections [MOI 5 PFU/ml; 16 hpi] in A549 cells by RT-qPCR.
			mock				IAV wt				IAV ΔNS1
	MALAT1	TL	1.0002	1.01593	1.00408	1.00077	0.585565	0.62505	0.328263	1.21172	0.713449	0.835292	0.326637	1.42417
		Nucleus	1.94792	2.47606	1.18323	4.02248	1.61588	1.90199	1.43343	4.29379	2.75974	4.10828	1.84154	5.28664
		Cytosol	0.023977	0.051679	0.014806	0.134707	0.03819	0.084532	0.030379	0.081884	0.033532	0.107517	0.065288	0.065376
	IAV M Segment	TL	1.04869	1.00364	1	1.03627	272365	1973693	3118645	1815041	374212	8065640	5390649	1984498
		Nucleus	0.162746	1.82758	0.73785	4.52621	843004	1837364	6533087	2788494	538756	499838	5527046	1482596
		Cytosol	0.308243	2.05402	3.96261	2.43871	375392	2385517	5574009	2616291	178947	1440189	4526884	775206
	LTR13	TL	1.01172	1.002	1.00747	1.00287	15.777	6.16119	7.69463	30.0099	36.7011	20.117	6.45516	69.5898
		Nucleus	1.78581	2.40509	1.81219	3.64851	47.229	32.6291	49.2934	133.526	115.676	42.5386	22.2095	150.359
		Cytosol	0.041279	0.015021	0.011019	0.169847	0.754022	0.772082	0.648701	2.21042	9.89562	3.11133	2.98434	19.7549
	MER21B	TL	1.01958	1.00148	1	1.00141	2.58604	1.20495	1.26637	2.3738	8.03868	3.41633	2.75946	5.74423
		Nucleus	2.09139	2.3772	2.33859	4.42546	6.45393	7.38462	9.48539	11.103	36.3954	32.6959	27.7969	43.9103
		Cytosol	0.088149	0.016166	0.026108	0.202829	0.063967	0.046343	0.073757	0.063495	0.471744	0.453304	0.476717	0.359093
	MER72	TL	1.01688	1.00096	1.02524	1.00065	29.3268	20.7914	10.1927	55.3335	448.508	650.963	199.838	622.574
		Nucleus	0.943281	1.39218	1.09861	1.85569	52.6802	51.5858	36.5344	139.447	1364.55	354.222	848.529	1542.66
		Cytosol	0.148227	0.019177	0.084724	0.451545	2.36959	1.79879	1.91347	8.09981	75.6072	51.0308	44.7056	87.1641
	L1MD2	TL	1.0227	1.00848	1.00521	1.0005	8.19869	10.8155	16.2803	16.0469	1.63783	5.13576	3.30717	5.33785
		Nucleus	1.87243	1.67131	1.56751	4.00989	20.3333	39.5658	80.5544	75.2948	4.4615	10.5826	21.7171	20.978
		Cytosol	0.12888	0.08215	0.079558	0.297232	0.526266	0.88711	1.50594	1.68598	0.395659	0.522477	1.17479	1.2106
	MLT1F	TL	1.03415	1.00305	1.01249	1.00109	14.9441	8.93702	11.2165	20.3268	4.06012	3.15668	1.94725	5.28995
		Nucleus	1.67782	1.74715	1.65061	3.35841	40.6787	49.7586	75.5545	88.2254	17.0735	17.8116	17.8001	26.8207
		Cytosol	0.115659	0.078427	0.074116	0.302495	0.186781	0.225248	0.21093	0.427337	0.326407	0.186166	0.201772	0.346756
	MLT2B3	TL	1.00851	1.00332	1.00338	1.00922	19.6063	10.9208	16.4038	38.6153	14.332	14.3479	8.69833	40.2086
		Nucleus	3.43487	1.87865	1.57378	3.92928	76.7675	103.695	184.185	211.447	40.7598	84.3522	64.7135	163.673
		Cytosol	0.16744	0.283714	0.302811	0.225345	0.912079	1.1366	2.00356	1.52215	2.39898	1.29651	1.94555	1.95224
	Significance was determined by ordinary one-way ANOVA with Šídák's multiple comparisons test on log10-transformed data.
	MALAT1	Šídák's multiple comparisons test	Mean Diff.	95.00% CI of diff.	Below threshold?	Summary	Adjusted P Value
		TL mock vs. TL WSN	0.2115	-0.2753 to 0.6983	No	ns	0.7886
		TL WSN vs. TL dNS1 (2)	-0.06993	-0.5567 to 0.4168	No	ns	0.9991
		Nuc mock vs. Nuc WSN	0.02102	-0.4658 to 0.5078	No	ns	>0.9999
		Nuc WSN vs. Nuc dNS1 (2)	-0.1915	-0.6783 to 0.2953	No	ns	0.8536
		Cyt mock vs. Cyt WSN	-0.128	-0.6147 to 0.3588	No	ns	0.9758
		Cyt WSN vs. Cyt dNS1 (2)	-0.07061	-0.5574 to 0.4162	No	ns	0.999
	IAV M Segment	Šídák's multiple comparisons test	Mean Diff.	95.00% CI of diff.	Below threshold?	Summary	Adjusted P Value
		TL mock vs. TL WSN	-6.111	-7.093 to -5.130	Yes	****	<0.0001
		TL WSN vs. TL dNS1 (2)	-0.2564	-1.238 to 0.7253	No	ns	0.9765
		Nuc mock vs. Nuc WSN	-6.363	-7.345 to -5.382	Yes	****	<0.0001
		Nuc WSN vs. Nuc dNS1 (2)	0.2767	-0.7051 to 1.258	No	ns	0.966
		Cyt mock vs. Cyt WSN	-6.082	-7.064 to -5.101	Yes	****	<0.0001
		Cyt WSN vs. Cyt dNS1 (2)	0.2899	-0.6919 to 1.272	No	ns	0.9576
	LTR13	Šídák's multiple comparisons test	Mean Diff.	95.00% CI of diff.	Below threshold?	Summary	Adjusted P Value
		TL mock vs. TL WSN	-1.085	-1.766 to -0.4040	Yes	***	0.0007
		TL WSN vs. TL dNS1 (2)	-0.2924	-0.9735 to 0.3888	No	ns	0.7975
		Nuc mock vs. Nuc WSN	-1.388	-2.069 to -0.7071	Yes	****	<0.0001
		Nuc WSN vs. Nuc dNS1 (2)	-0.05238	-0.7335 to 0.6288	No	ns	>0.9999
		Cyt mock vs. Cyt WSN	-1.464	-2.145 to -0.7831	Yes	****	<0.0001
		Cyt WSN vs. Cyt dNS1 (2)	-0.8343	-1.515 to -0.1532	Yes	*	0.0104
	MER21B	Šídák's multiple comparisons test	Mean Diff.	95.00% CI of diff.	Below threshold?	Summary	Adjusted P Value
		TL mock vs. TL WSN	-0.2405	-0.6505 to 0.1695	No	ns	0.4947
		TL WSN vs. TL dNS1 (2)	-0.4168	-0.8268 to -0.006821	Yes	*	0.0447
		Nuc mock vs. Nuc WSN	-0.4973	-0.9073 to -0.08733	Yes	*	0.0113
		Nuc WSN vs. Nuc dNS1 (2)	-0.6154	-1.025 to -0.2054	Yes	**	0.0013
		Cyt mock vs. Cyt WSN	-0.06619	-0.4762 to 0.3438	No	ns	0.9982
		Cyt WSN vs. Cyt dNS1 (2)	-0.8553	-1.265 to -0.4453	Yes	****	<0.0001
	MER72	Šídák's multiple comparisons test	Mean Diff.	95.00% CI of diff.	Below threshold?	Summary	Adjusted P Value
		TL mock vs. TL WSN	-1.379	-1.959 to -0.7994	Yes	****	<0.0001
		TL WSN vs. TL dNS1 (2)	-1.256	-1.836 to -0.6759	Yes	****	<0.0001
		Nuc mock vs. Nuc WSN	-1.678	-2.258 to -1.098	Yes	****	<0.0001
		Nuc WSN vs. Nuc dNS1 (2)	-1.165	-1.745 to -0.5849	Yes	****	<0.0001
		Cyt mock vs. Cyt WSN	-1.446	-2.026 to -0.8658	Yes	****	<0.0001
		Cyt WSN vs. Cyt dNS1 (2)	-1.339	-1.919 to -0.7592	Yes	****	<0.0001
	L1MD2	Šídák's multiple comparisons test	Mean Diff.	95.00% CI of diff.	Below threshold?	Summary	Adjusted P Value
		TL mock vs. TL WSN	-1.087	-1.552 to -0.6228	Yes	****	<0.0001
		TL WSN vs. TL dNS1 (2)	0.5483	0.08385 to 1.013	Yes	*	0.0143
		Nuc mock vs. Nuc WSN	-1.349	-1.813 to -0.8842	Yes	****	<0.0001
		Nuc WSN vs. Nuc dNS1 (2)	0.5889	0.1245 to 1.053	Yes	**	0.0076
		Cyt mock vs. Cyt WSN	-0.9188	-1.383 to -0.4544	Yes	****	<0.0001
		Cyt WSN vs. Cyt dNS1 (2)	0.1514	-0.3131 to 0.6158	No	ns	0.9333
	MLT1F	Šídák's multiple comparisons test	Mean Diff.	95.00% CI of diff.	Below threshold?	Summary	Adjusted P Value
		TL mock vs. TL WSN	-1.115	-1.442 to -0.7888	Yes	****	<0.0001
		TL WSN vs. TL dNS1 (2)	0.5907	0.2641 to 0.9174	Yes	***	0.0001
		Nuc mock vs. Nuc WSN	-1.48	-1.806 to -1.153	Yes	****	<0.0001
		Nuc WSN vs. Nuc dNS1 (2)	0.492	0.1654 to 0.8187	Yes	**	0.0013
		Cyt mock vs. Cyt WSN	-0.3177	-0.6443 to 0.008974	No	ns	0.06
		Cyt WSN vs. Cyt dNS1 (2)	-0.01241	-0.3390 to 0.3142	No	ns	>0.9999
	MLT2B3	Šídák's multiple comparisons test	Mean Diff.	95.00% CI of diff.	Below threshold?	Summary	Adjusted P Value
		TL mock vs. TL WSN	-1.28	-1.661 to -0.9002	Yes	****	<0.0001
		TL WSN vs. TL dNS1 (2)	0.06888	-0.3114 to 0.4491	No	ns	0.9966
		Nuc mock vs. Nuc WSN	-1.723	-2.103 to -1.342	Yes	****	<0.0001
		Nuc WSN vs. Nuc dNS1 (2)	0.2325	-0.1477 to 0.6128	No	ns	0.4472
		Cyt mock vs. Cyt WSN	-0.7473	-1.128 to -0.3670	Yes	****	<0.0001
		Cyt WSN vs. Cyt dNS1 (2)	-0.1431	-0.5234 to 0.2371	No	ns	0.8771
