# Supplementary material for: Regulated localization of transposable element RNA during influenza A virus infection
Source: EMBO Rep. 2025 Jun 16;26(14):3506–28. doi: 10.1038/s44319-025-00498-2 (PMC12287459; doi:10.1038/s44319-025-00498-2)
Supplement: Supplementary file 4 — Source data Fig. 3 [file 44319_2025_498_MOESM4_ESM.zip › Figure 3/Figure 3K-N/Figure 3 K-N RT-PCR re. Expression.xlsx]

## Sheet: Sheet1
	Fig 3K-N:		Quantification of selected TEs determined via RT-qPCR, depicted as the percentage of transcript per fraction.
				Nucleus				Cytosol
	Fig 3K-N:	LTR13	wt	98.4286	97.6885	98.7011	98.3715	1.57143	2.31154	1.2989	1.62847
			ΔNS1	92.1195	93.1844	88.1545	88.3873	7.88047	6.81564	11.8455	11.6127
		MER21B	wt	99.0186	99.3764	99.2284	99.4314	0.981407	0.623641	0.771585	0.568621
			ΔNS1	98.7204	98.6325	98.3139	99.1889	1.27958	1.36747	1.68608	0.811154
		L1MD2	wt	97.4771	97.8071	98.1648	97.8099	2.52289	2.19294	1.83516	2.19013
			ΔNS1	91.8541	95.2952	94.8681	94.544	8.14589	4.70484	5.13192	5.45596
		MALAT1	wt	97.6911	95.7447	97.9246	98.1287	2.30887	4.2553	2.07536	1.87134
			ΔNS1	98.7995	97.4497	96.5761	98.7785	1.20045	2.55032	3.42393	1.22152
		Significance was determined by unpaired t test.
			LTR13	MER21B	L1MD2	MALAT1
		Column B	dNS1	dNS1	dNS1	ΔNS1
		vs.	vs.	vs.	vs.	vs.
		Column A	WSN	WSN	WSN	WSN
		Unpaired t test
		P value	0.0009	0.0352	0.0035	0.5194
		P value summary	***	*	**	ns
		Significantly different (P < 0.05)?	Yes	Yes	Yes	No
		One- or two-tailed P value?	Two-tailed	Two-tailed	Two-tailed	Two-tailed
		t, df	t=6.018, df=6	t=2.709, df=6	t=4.651, df=6	t=0.6842, df=6
		How big is the difference?
		Mean of column A	1.703	0.7363	2.185	2.628
		Mean of column B	9.539	1.286	5.86	2.099
		Difference between means (B - A) ± SEM	7.836 ± 1.302	0.5498 ± 0.2030	3.674 ± 0.7900	-0.5287 ± 0.7727
		95% confidence interval	4.650 to 11.02	0.05311 to 1.046	1.741 to 5.607	-2.419 to 1.362
		R squared (eta squared)	0.8579	0.5501	0.7829	0.07237
		F test to compare variances
		F, DFn, Dfd	35.56, 3, 3	3.840, 3, 3	30.65, 3, 3	1.026, 3, 3
		P value	0.0152	0.2983	0.0189	0.9838
		P value summary	*	ns	*	ns
		Significantly different (P < 0.05)?	Yes	No	Yes	No
