# Supplementary material for: Regulated localization of transposable element RNA during influenza A virus infection
Source: EMBO Rep. 2025 Jun 16;26(14):3506–28. doi: 10.1038/s44319-025-00498-2 (PMC12287459; doi:10.1038/s44319-025-00498-2)
Supplement: Supplementary file 4 — Source data Fig. 3 [file 44319_2025_498_MOESM4_ESM.zip › Figure 3/Figure 3O/Figure 3 O numerical values.xlsx]

## Sheet: Sheet1
		Fig 3O:	Comparison of the cytosolic presence of selected TEs and other genes between wt IAV and IAV ΔNS1-infected cells.
			IAV dNS1	IAV wt
		MALAT1	2.09906	2.62772
		IAV M Segment	44.6324	45.4367
		LTR13	9.5386	1.70259
		MER72	7.04881	4.53509
		MER21B	1.28607	0.73631
		MLT1F	1.32688	0.41703
		MLT2B3	2.7924	1.0123
		L1MD2	5.85965	2.18528
		GAPDH	70.5388	55.3277
