# Supplementary material for: Regulated localization of transposable element RNA during influenza A virus infection
Source: EMBO Rep. 2025 Jun 16;26(14):3506–28. doi: 10.1038/s44319-025-00498-2 (PMC12287459; doi:10.1038/s44319-025-00498-2)
Supplement: Supplementary file 5 — Source data Fig. 4 [file 44319_2025_498_MOESM5_ESM.zip]

Archive with 84 entries (78 files):
- Figure 4/Figure 4B/
- Figure 4/Figure 4B/Figure 4B.tiff
- Figure 4/Figure 4C/
- Figure 4/Figure 4C/Figure 4C RT-qPCR rel. Expression.xlsx
- Figure 4/Figure 4D/
- Figure 4/Figure 4D/20241122_image processing.txt
- Figure 4/Figure 4D/Fig.4D_HA/
- Figure 4/Figure 4D/Fig.4D_HA/IAV_004.tif
- Figure 4/Figure 4D/Fig.4D_HA/IAV_004_Crop001.tif
- Figure 4/Figure 4D/Fig.4D_HA/IAV_004_Crop001_RAW_ch00.tif
- Figure 4/Figure 4D/Fig.4D_HA/IAV_004_Crop001_RAW_ch01.tif
- Figure 4/Figure 4D/Fig.4D_HA/IAV_004_Crop001_RAW_ch02.tif
- Figure 4/Figure 4D/Fig.4D_HA/IAV_004_Crop002.tif
- Figure 4/Figure 4D/Fig.4D_HA/IAV_004_Crop002_RAW_ch00.tif
- Figure 4/Figure 4D/Fig.4D_HA/IAV_004_Crop002_RAW_ch01.tif
- Figure 4/Figure 4D/Fig.4D_HA/IAV_004_Crop002_RAW_ch02.tif
- Figure 4/Figure 4D/Fig.4D_HA/IAV_004_RAW_ch00.tif
- Figure 4/Figure 4D/Fig.4D_HA/IAV_004_RAW_ch01.tif
- Figure 4/Figure 4D/Fig.4D_HA/IAV_004_RAW_ch02.tif
- Figure 4/Figure 4D/Fig.4D_HA/Mock_003.tif
- Figure 4/Figure 4D/Fig.4D_HA/Mock_003_Crop001.tif
- Figure 4/Figure 4D/Fig.4D_HA/Mock_003_Crop001_RAW_ch00.tif
- Figure 4/Figure 4D/Fig.4D_HA/Mock_003_Crop001_RAW_ch01.tif
- Figure 4/Figure 4D/Fig.4D_HA/Mock_003_Crop001_RAW_ch02.tif
- Figure 4/Figure 4D/Fig.4D_HA/Mock_003_Crop002.tif
- Figure 4/Figure 4D/Fig.4D_HA/Mock_003_Crop002_RAW_ch00.tif
- Figure 4/Figure 4D/Fig.4D_HA/Mock_003_Crop002_RAW_ch01.tif
- Figure 4/Figure 4D/Fig.4D_HA/Mock_003_Crop002_RAW_ch02.tif
- Figure 4/Figure 4D/Fig.4D_HA/Mock_003_RAW_ch00.tif
- Figure 4/Figure 4D/Fig.4D_HA/Mock_003_RAW_ch01.tif
- Figure 4/Figure 4D/Fig.4D_HA/Mock_003_RAW_ch02.tif
- Figure 4/Figure 4D/Fig.4D_HA/Thumbs.db
- Figure 4/Figure 4D/Fig.4D_NS1/
- Figure 4/Figure 4D/Fig.4D_NS1/IAV_003_000.tif
- Figure 4/Figure 4D/Fig.4D_NS1/IAV_003_000_Crop001.tif
- Figure 4/Figure 4D/Fig.4D_NS1/IAV_003_000_Crop001_RAW_ch00.tif
- Figure 4/Figure 4D/Fig.4D_NS1/IAV_003_000_Crop001_RAW_ch01.tif
- Figure 4/Figure 4D/Fig.4D_NS1/IAV_003_000_Crop001_RAW_ch02.tif
- Figure 4/Figure 4D/Fig.4D_NS1/IAV_003_000_Crop002.tif
- Figure 4/Figure 4D/Fig.4D_NS1/IAV_003_000_Crop002_RAW_ch00.tif
- Figure 4/Figure 4D/Fig.4D_NS1/IAV_003_000_Crop002_RAW_ch01.tif
- Figure 4/Figure 4D/Fig.4D_NS1/IAV_003_000_Crop002_RAW_ch02.tif
- Figure 4/Figure 4D/Fig.4D_NS1/IAV_003_000_RAW_ch00.tif
- Figure 4/Figure 4D/Fig.4D_NS1/IAV_003_000_RAW_ch01.tif
- Figure 4/Figure 4D/Fig.4D_NS1/IAV_003_000_RAW_ch02.tif
- Figure 4/Figure 4D/Fig.4D_NS1/Mock_001.tif
- Figure 4/Figure 4D/Fig.4D_NS1/Mock_001_Crop003.tif
- Figure 4/Figure 4D/Fig.4D_NS1/Mock_001_Crop003_Crop001.tif
- Figure 4/Figure 4D/Fig.4D_NS1/Mock_001_Crop003_Crop001_RAW_ch00.tif
- Figure 4/Figure 4D/Fig.4D_NS1/Mock_001_Crop003_Crop001_RAW_ch01.tif
- Figure 4/Figure 4D/Fig.4D_NS1/Mock_001_Crop003_Crop001_RAW_ch02.tif
- Figure 4/Figure 4D/Fig.4D_NS1/Mock_001_Crop003_RAW_ch00.tif
- Figure 4/Figure 4D/Fig.4D_NS1/Mock_001_Crop003_RAW_ch01.tif
- Figure 4/Figure 4D/Fig.4D_NS1/Mock_001_Crop003_RAW_ch02.tif
- Figure 4/Figure 4D/Fig.4D_NS1/Mock_001_RAW_ch00.tif
- Figure 4/Figure 4D/Fig.4D_NS1/Mock_001_RAW_ch01.tif
- Figure 4/Figure 4D/Fig.4D_NS1/Mock_001_RAW_ch02.tif
- Figure 4/Figure 4D/Fig.4D_NS1/Thumbs.db
- Figure 4/Figure 4D/Fig.4D_PB2/
- Figure 4/Figure 4D/Fig.4D_PB2/IAV_003.tif
- Figure 4/Figure 4D/Fig.4D_PB2/IAV_003_Crop001.tif
- Figure 4/Figure 4D/Fig.4D_PB2/IAV_003_Crop001_RAW_ch00.tif
- Figure 4/Figure 4D/Fig.4D_PB2/IAV_003_Crop001_RAW_ch01.tif
- Figure 4/Figure 4D/Fig.4D_PB2/IAV_003_Crop001_RAW_ch02.tif
- Figure 4/Figure 4D/Fig.4D_PB2/IAV_003_Crop002.tif
- Figure 4/Figure 4D/Fig.4D_PB2/IAV_003_Crop002_RAW_ch00.tif
- Figure 4/Figure 4D/Fig.4D_PB2/IAV_003_Crop002_RAW_ch01.tif
- Figure 4/Figure 4D/Fig.4D_PB2/IAV_003_Crop002_RAW_ch02.tif
- Figure 4/Figure 4D/Fig.4D_PB2/IAV_003_RAW_ch00.tif
- Figure 4/Figure 4D/Fig.4D_PB2/IAV_003_RAW_ch01.tif
- Figure 4/Figure 4D/Fig.4D_PB2/IAV_003_RAW_ch02.tif
- Figure 4/Figure 4D/Fig.4D_PB2/Mock_001.tif
- Figure 4/Figure 4D/Fig.4D_PB2/Mock_001_Crop001.tif
- Figure 4/Figure 4D/Fig.4D_PB2/Mock_001_Crop001_RAW_ch00.tif
- Figure 4/Figure 4D/Fig.4D_PB2/Mock_001_Crop001_RAW_ch01.tif
- Figure 4/Figure 4D/Fig.4D_PB2/Mock_001_Crop001_RAW_ch02.tif
- Figure 4/Figure 4D/Fig.4D_PB2/Mock_001_Crop003.tif
- Figure 4/Figure 4D/Fig.4D_PB2/Mock_001_Crop003_RAW_ch00.tif
- Figure 4/Figure 4D/Fig.4D_PB2/Mock_001_Crop003_RAW_ch01.tif
- Figure 4/Figure 4D/Fig.4D_PB2/Mock_001_Crop003_RAW_ch02.tif
- Figure 4/Figure 4D/Fig.4D_PB2/Mock_001_RAW_ch00.tif
- Figure 4/Figure 4D/Fig.4D_PB2/Mock_001_RAW_ch01.tif
- Figure 4/Figure 4D/Fig.4D_PB2/Mock_001_RAW_ch02.tif
- Figure 4/Figure 4D/Fig.4D_PB2/Thumbs.db
