# Supplementary material for: Regulated localization of transposable element RNA during influenza A virus infection
Source: EMBO Rep. 2025 Jun 16;26(14):3506–28. doi: 10.1038/s44319-025-00498-2 (PMC12287459; doi:10.1038/s44319-025-00498-2)
Supplement: Supplementary file 5 — Source data Fig. 4 [file 44319_2025_498_MOESM5_ESM.zip › Figure 4/Figure 4C/Figure 4C RT-qPCR rel. Expression.xlsx]

## Sheet: Sheet1
	Fig 4C:	RT-qPCR analysis of co-precipitating TEs: RT-qPCR analysis of selected TEs co-precipitated with wt NS1 or the dsRNA-binding deficient mutant NS1 (R38A/K41A; RA/KA). Enrichment is presented as fold change over the negative control (V5-GST).
		IAV M Segment					LTR13					MER72					MER21B					MLT1F					MLT2B3
	GST	1.00139	1.00038	1.00962	1.00549	1.00011	1.00255	1.00061	1.01754	1.00077	1.00008	1.00478	1.00033	1.0032	1.00084	1.00076	1.00079	1.00979	1.00194	1.00287	1.00023	1.00945	1.00353	1.00275	1.0027	1.00083	1.00081	1.00162	1.0032	1.00643	1.00141
	IAV-NS1	2.37961	2.6131	3.16462	2.27023	2.43638	1.86991	1.14488	1.86922	1.29783	1.01629	1.63638	1.09851	2.08973	1.30655	1.08544	3.90579	2.0363	3.08317	8.97031	7.34622	2.52487	1.89455	2.5195	3.08612	3.47026	1.6908	1.9457	2.08973	1.55129	3.23133
	IAV-NS1 R38A/K41A	1.07084	1.24868	1.41863	0.857098	0.93054	1.22475	0.929745	1.15722	1.08406	0.938807	1.27709	0.857736	1.10449	1.23935	0.840611	1.18258	0.874049	1.07621	1.04937	0.861028	0.706819	1.0225	1.24778	1.24802	1.16413	0.949396	1.79043	1.10449	1.13195	1.60144
	Statistical significance was determined by Mann-Whitney U test.
	Table Analyzed	IAV M Segment	IAV M Segment	LTR13	LTR13	MER72	MER72	MER21B	MER21B	MLT1F	MLT1F	MLT2B3	MLT2B3
	Column B	NS1	NS1-mut	NS1	NS1-mut	NS1	NS1-mut	NS1	NS1-mut	NS1	NS1-mut	NS1	NS1-mut
	vs.	vs.	vs.	vs.	vs.	vs.	vs.	vs.	vs.	vs.	vs.	vs.	vs.
	Column A	GST	NS1	GST	NS1	GST	NS1	GST	NS1	GST	NS1	GST	NS1
	Mann Whitney test
	P value	0.0079	0.0079	0.0159	0.1508	0.0079	0.2222	0.0079	0.0079	0.0079	0.0079	0.0079	0.0556
	Exact or approximate P value?	Exact	Exact	Exact	Exact	Exact	Exact	Exact	Exact	Exact	Exact	Exact	Exact
	P value summary	**	**	*	ns	**	ns	**	**	**	**	**	ns
	Significantly different (P < 0.05)?	Yes	Yes	Yes	No	Yes	No	Yes	Yes	Yes	Yes	Yes	No
	One- or two-tailed P value?	Two-tailed	Two-tailed	Two-tailed	Two-tailed	Two-tailed	Two-tailed	Two-tailed	Two-tailed	Two-tailed	Two-tailed	Two-tailed	Two-tailed
	Sum of ranks in column A,B	15 , 40	40 , 15	16 , 39	35 , 20	15 , 40	34 , 21	15 , 40	40 , 15	15 , 40	40 , 15	15 , 40	37 , 18
	Mann-Whitney U	0	0	1	5	0	6	0	0	0	0	0	3
	Difference between medians
	Median of column A	0.0006033, n=5	0.3867, n=5	0.0003364, n=5	0.1132, n=5	0.0003642, n=5	0.1161, n=5	0.0008434, n=5	0.5917, n=5	0.001191, n=5	0.4022, n=5	0.0007039, n=5	0.2891, n=5
	Median of column B	0.3867, n=5	0.02972, n=5	0.1132, n=5	0.03505, n=5	0.1161, n=5	0.04316, n=5	0.5917, n=5	0.02093, n=5	0.4022, n=5	0.06600, n=5	0.2891, n=5	0.05383, n=5
	Difference: Actual	0.3861	-0.357	0.1129	-0.07817	0.1158	-0.07296	0.5909	-0.5708	0.401	-0.3362	0.2884	-0.2352
	Difference: Hodges-Lehmann	0.3861	-0.3873	0.1129	-0.09039	0.1158	-0.111	0.5909	-0.5708	0.401	-0.3932	0.2884	-0.2132
