# Supplementary material for: Regulated localization of transposable element RNA during influenza A virus infection
Source: EMBO Rep. 2025 Jun 16;26(14):3506–28. doi: 10.1038/s44319-025-00498-2 (PMC12287459; doi:10.1038/s44319-025-00498-2)
Supplement: Supplementary file 5 — Source data Fig. 4 [file 44319_2025_498_MOESM5_ESM.zip › Figure 4/Figure 4D/20241122_image processing.txt]

Folder	Image	Notes	Size (pixels)
Fig.4D_NS1	Mock_001_Crop003	Colour adjusted to DAPI + Green (9D5) + Magenta (NS1) in Merge image; Single channels in grey scale; Contrast adjustments ch1: 9-81, ch2: 5-100, ch3: 5-105	643x643
	Mock_001_Crop003_ch01	Colour adjusted to DAPI + Green (9D5) + Magenta (NS1) in Merge image; Single channels in grey scale; Contrast adjustments ch1: 9-81, ch2: 5-100, ch3: 5-105	643x643
	Mock_001_Crop003_ch02	Colour adjusted to DAPI + Green (9D5) + Magenta (NS1) in Merge image; Single channels in grey scale; Contrast adjustments ch1: 9-81, ch2: 5-100, ch3: 5-105	643x643
	Mock_001_Crop003_Crop001	Colour adjusted to DAPI + Green (9D5) + Magenta (NS1) in Merge image; Single channels in grey scale; Contrast adjustments ch1: 9-81, ch2: 5-100, ch3: 5-105	251x251
Fig.4D_NS1	IAV_003_000_Crop002	Colour adjusted to DAPI + Green (9D5) + Magenta (NS1) in Merge image; Single channels in grey scale; Contrast adjustments ch1: 9-81, ch2: 5-100, ch3: 5-105	643x643
	IAV_003_000_Crop002_ch02	Colour adjusted to DAPI + Green (9D5) + Magenta (NS1) in Merge image; Single channels in grey scale; Contrast adjustments ch1: 9-81, ch2: 5-100, ch3: 5-105	643x643
	IAV_003_000_Crop002_ch03	Colour adjusted to DAPI + Green (9D5) + Magenta (NS1) in Merge image; Single channels in grey scale; Contrast adjustments ch1: 9-81, ch2: 5-100, ch3: 5-105	643x643
	IAV_003_000_Crop001	Colour adjusted to DAPI + Green (9D5) + Magenta (NS1) in Merge image; Single channels in grey scale; Contrast adjustments ch1: 9-81, ch2: 5-100, ch3: 5-105	251x251
Fig.4D_PB2	Mock_001_Crop003	Colour adjusted to DAPI + Green (9D5) + Magenta (PB2) in Merge image; Single channels in grey scale; Contrast adjustments ch1: 9-81, ch2: 5-100, ch3: 5-105	643x643
	Mock_001_Crop003_ch01	Colour adjusted to DAPI + Green (9D5) + Magenta (PB2) in Merge image; Single channels in grey scale; Contrast adjustments ch1: 9-81, ch2: 5-100, ch3: 5-105	643x643
	Mock_001_Crop003_ch02	Colour adjusted to DAPI + Green (9D5) + Magenta (PB2) in Merge image; Single channels in grey scale; Contrast adjustments ch1: 9-81, ch2: 5-100, ch3: 5-105	643x643
	Mock_001_Crop001	Colour adjusted to DAPI + Green (9D5) + Magenta (PB2) in Merge image; Single channels in grey scale; Contrast adjustments ch1: 9-81, ch2: 5-100, ch3: 5-105	251x251
Fig.4D_PB2	IAV_003_Crop002	Colour adjusted to DAPI + Green (9D5) + Magenta (PB2) in Merge image; Single channels in grey scale; Contrast adjustments ch1: 9-81, ch2: 5-100, ch3: 5-105	643x643
	IAV_003_Crop002_ch01	Colour adjusted to DAPI + Green (9D5) + Magenta (PB2) in Merge image; Single channels in grey scale; Contrast adjustments ch1: 9-81, ch2: 5-100, ch3: 5-105	643x643
	IAV_003_Crop002_ch02	Colour adjusted to DAPI + Green (9D5) + Magenta (PB2) in Merge image; Single channels in grey scale; Contrast adjustments ch1: 9-81, ch2: 5-100, ch3: 5-105	643x643
	IAV_003_Crop001	Colour adjusted to DAPI + Green (9D5) + Magenta (PB2) in Merge image; Single channels in grey scale; Contrast adjustments ch1: 9-81, ch2: 5-100, ch3: 5-105	251x251
Fig.4D_HA	Mock_003_Crop002	Colour adjusted to DAPI + Green (9D5) + Magenta (HA) in Merge image; Single channels in grey scale; Contrast adjustments ch1: 9-81, ch2: 5-100, ch3: 5-73	643x643
	Mock_003_Crop002_ch01	Colour adjusted to DAPI + Green (9D5) + Magenta (HA) in Merge image; Single channels in grey scale; Contrast adjustments ch1: 9-81, ch2: 5-100, ch3: 5-73	643x643
	Mock_003_Crop002_ch02	Colour adjusted to DAPI + Green (9D5) + Magenta (HA) in Merge image; Single channels in grey scale; Contrast adjustments ch1: 9-81, ch2: 5-100, ch3: 5-73	643x643
	Mock_003_Crop001	Colour adjusted to DAPI + Green (9D5) + Magenta (HA) in Merge image; Single channels in grey scale; Contrast adjustments ch1: 9-81, ch2: 5-100, ch3: 5-73	251x251
Fig.4D_HA	IAV_004_Crop002	Colour adjusted to DAPI + Green (9D5) + Magenta (HA) in Merge image; Single channels in grey scale; Contrast adjustments ch1: 9-81, ch2: 5-100, ch3: 5-73	643x643
	IAV_004_Crop002_ch01	Colour adjusted to DAPI + Green (9D5) + Magenta (HA) in Merge image; Single channels in grey scale; Contrast adjustments ch1: 9-81, ch2: 5-100, ch3: 5-73	643x643
	IAV_004_Crop002_ch02	Colour adjusted to DAPI + Green (9D5) + Magenta (HA) in Merge image; Single channels in grey scale; Contrast adjustments ch1: 9-81, ch2: 5-100, ch3: 5-73	643x643
	IAV_004_Crop001	Colour adjusted to DAPI + Green (9D5) + Magenta (HA) in Merge image; Single channels in grey scale; Contrast adjustments ch1: 9-81, ch2: 5-100, ch3: 5-73	251x251
